# Supplementary material for: catena-Poly[[[triaqua­manganese(II)]-μ-4,4′-bipyridine-κ2 N:N′-[triaqua­manganese(II)]-μ-pyrimidine-4,6-dicarboxyl­ato-κ4 N 1,O 6:N 3,O 4] sulfate trihydrate]
Source: Acta Crystallogr Sect E Struct Rep Online. 2009 Dec 19;66(Pt 1):m86–7. doi: 10.1107/S1600536809053896 (PMC2980029; doi:10.1107/S1600536809053896)
Supplement: Supplementary file 1 [file e-66-00m86-sup1.cif]

##############################################################################
###                                                                        ###
###        Electronic paper (Acta Crystallographica Section E)             ###
###                                                                        ###
##############################################################################
#                                                                            #
# This CIF contains the data in a paper accepted for publication in Acta     #
# Crystallographica Section E. It conforms to the requirements of Notes      #
# for Authors for Section E, and has been peer reviewed under the auspices   #
# of the IUCr Commission on Journals.                                        #
#                                                                            #
# Full details of the Crystallographic Information File format               #
# are given in the paper "The Crystallographic Information File (CIF):       #
# a New Standard Archive File for Crystallography" by S. R. Hall, F. H.      #
# Allen and I. D. Brown [Acta Cryst. (1991), A47, 655-685].                  #
#                                                                            #
# The current version of the core CIF dictionary is obtainable from          #
# ftp://ftp.iucr.org/pub/cif_core.dic. The current version number is 2.4.    #
#                                                                            #
# Software is freely available for graphical display of the structure(s) in  #
# this CIF.  For information consult the CIF home page http://www.iucr.org/  #
# cif/home.html                                                              #
#                                                                            #
# This file may be used for bona fide research purposes within the           #
# scientific community so long as proper attribution is given to the journal # 
# article from which it was obtained.                                        #
#                                                                            #
##############################################################################
                                             
data_global
_audit_creation_method     SHELXL-97
data_I
_audit_creation_method     SHELXL-97
_journal_date_recd_electronic     2009-12-01
_journal_date_accepted     2009-12-14
_journal_name_full     'Acta Crystallographica, Section E'
_journal_year     2010
_journal_volume     66
_journal_issue      1
_journal_page_first     m86
_journal_page_last     m87
_journal_paper_category     QM
_journal_coeditor_code     WM2288
_publ_contact_author_name     'Dr. F\'atima Linares'
_publ_contact_author_address
;
Departamento de Qu\'imica Inorg\'anica,
Facultad de Ciencias, Universidad de Granada
c/ Severo Ochoa s/n, 18071 Granada, Spain
;
_publ_contact_author_email     flinaor@ugr.es
_publ_contact_author_fax     '+34 958248526'
_publ_contact_author_phone     '+34 958248093'
_publ_section_title
;\
<i>catena</i>-Poly[[[triaquamanganese(II)]-\m-4,4'-bipyridine-\k^2^<i>N</i>:\
<i>N</i>'-[triaquamanganese(II)]-\m-pyrimidine-4,6-dicarboxylato-\
\k^4^<i>N</i>^1^,<i>O</i>^6^:<i>N</i>^3^,<i>O</i>^4^] sulfate trihydrate]
;
loop_
    _publ_author_name
    _publ_author_address
    'Wang, Wenguo'
;
Departamento de Qu\'imica Inorg\'anica,
Facultad de Ciencias, Universidad de Granada
Avda. Fuentenueva s/n, 18071 Granada, Spain
;
    'Barea, Elisa'
;
Departamento de Qu\'imica Inorg\'anica,
Facultad de Ciencias, Universidad de Granada
Avda. Fuentenueva s/n, 18071 Granada, Spain
;
    'Linares, F\'atima'
;
Departamento de Qu\'imica Inorg\'anica,
Facultad de Ciencias, Universidad de Granada
Avda. Fuentenueva s/n, 18071 Granada, Spain
;
_chemical_name_systematic
;
<i>catena</i>-Poly[[[triaquamanganese(II)]-\m-4,4'-bipyridine-
\k^2^<i>N</i>:<i>N</i>'-[triaquamanganese(II)]-\m-pyrimidine-4,6-
dicarboxylato-\k^4^<i>N</i>^1^,<i>O</i>^6^:<i>N</i>^3^,<i>O</i>^4^] sulfate
trihydrate]
;
_chemical_name_common     ?
_chemical_formula_moiety     'C16 H22 Mn2 N4 O10 +, O4 S -, 3(H2 O)'
_chemical_formula_sum     'C16 H28 Mn2 N4 O17 S'
_chemical_formula_iupac
                           '[Mn2 (C6 H2 N2 O4) (C10 H8 N2) (H2 O)6] S O4, 3H2 O'
_chemical_formula_weight     690.36
_chemical_melting_point     ?
_symmetry_cell_setting     Monoclinic
_symmetry_space_group_name_H-M     'P 21/c'
_symmetry_space_group_name_Hall     '-P 2ybc'
loop_
    _symmetry_equiv_pos_as_xyz
    'x, y, z'
    '-x, y+1/2, -z+1/2'
    '-x, -y, -z'
    'x, -y-1/2, z-1/2'
_cell_length_a     18.745(2)
_cell_length_b     10.7639(14)
_cell_length_c     14.1585(18)
_cell_angle_alpha     90.00
_cell_angle_beta     111.044(2)
_cell_angle_gamma     90.00
_cell_volume     2666.2(6)
_cell_formula_units_Z     4
_cell_measurement_reflns_used     5467
_cell_measurement_theta_min     2.22
_cell_measurement_theta_max     28.32
_cell_measurement_temperature     298(2)
_exptl_crystal_description     'prismatic'
_exptl_crystal_colour     'yellow'
_exptl_crystal_size_max     0.32
_exptl_crystal_size_mid     0.27
_exptl_crystal_size_min     0.21
_exptl_crystal_density_diffrn     1.720
_exptl_crystal_density_meas     ?
_exptl_crystal_density_method     'not measured'
_exptl_crystal_F_000     1416
_exptl_absorpt_coefficient_mu     1.111
_exptl_absorpt_correction_type     multi-scan
_exptl_absorpt_process_details     '(SADABS; Sheldrick, 2004)'
_exptl_absorpt_correction_T_min     0.693
_exptl_absorpt_correction_T_max     0.794
_exptl_special_details
;
;
_diffrn_ambient_temperature     298(2)
_diffrn_radiation_type     MoK\a
_diffrn_radiation_wavelength     0.71073
_diffrn_radiation_source     'fine-focus sealed tube'
_diffrn_radiation_monochromator     graphite
_diffrn_measurement_device_type     'Bruker SMART APEX CCD area-detector'
_diffrn_measurement_method     '\f and \w scans'
_diffrn_detector_area_resol_mean     ?
_diffrn_reflns_number     30075
_diffrn_reflns_av_R_equivalents     0.0287
_diffrn_reflns_av_sigmaI/netI     0.0244
_diffrn_reflns_theta_min     2.22
_diffrn_reflns_theta_max     28.32
_diffrn_reflns_theta_full     27.00
_diffrn_measured_fraction_theta_max     0.935
_diffrn_measured_fraction_theta_full     0.995
_diffrn_reflns_limit_h_min     -24
_diffrn_reflns_limit_h_max     24
_diffrn_reflns_limit_k_min     -14
_diffrn_reflns_limit_k_max     14
_diffrn_reflns_limit_l_min     -18
_diffrn_reflns_limit_l_max     18
_diffrn_standards_number     0
_diffrn_standards_interval_count     .
_diffrn_standards_interval_time     .
_diffrn_standards_decay_%     ?
_refine_special_details
;
Refinement of <i>F</i>^2^ against ALL reflections. The weighted <i>R</i>-factor
<i>wR</i> and goodness of fit <i>S</i> are based on <i>F</i>^2^, conventional
<i>R</i>-factors <i>R</i> are based on <i>F</i>, with <i>F</i> set to zero for
negative <i>F</i>^2^. The threshold expression of <i>F</i>^2^ >
\s(<i>F</i>^2^) is used only for calculating <i>R</i>-factors(gt) <i>etc</i>.
and is not relevant to the choice of reflections for refinement.
<i>R</i>-factors based on <i>F</i>^2^ are statistically about twice as large
as those based on <i>F</i>, and <i>R</i>- factors based on ALL data will be
even larger.
;
_reflns_number_total     6219
_reflns_number_gt     5467
_reflns_threshold_expression     I>2\s(I)
_refine_ls_structure_factor_coef     Fsqd
_refine_ls_matrix_type     full
_refine_ls_R_factor_all     0.0468
_refine_ls_R_factor_gt     0.0414
_refine_ls_wR_factor_gt     0.1121
_refine_ls_wR_factor_ref     0.1151
_refine_ls_goodness_of_fit_ref     1.092
_refine_ls_restrained_S_all     1.091
_refine_ls_number_reflns     6219
_refine_ls_number_parameters     403
_refine_ls_number_restraints     14
_refine_ls_hydrogen_treatment     mixed
_refine_ls_weighting_scheme     calc
_refine_ls_weighting_details
              'w=1/[\s^2^(Fo^2^)+(0.0452P)^2^+3.6924P] where P=(Fo^2^+2Fc^2^)/3'
_atom_sites_solution_hydrogens     geom
_atom_sites_solution_primary     direct
_atom_sites_solution_secondary     difmap
_refine_ls_shift/su_max     0.001
_refine_ls_shift/su_mean     0.000
_refine_diff_density_max     0.623
_refine_diff_density_min     -0.364
_refine_ls_extinction_method     none
_refine_ls_extinction_coef     ?
loop_
    _atom_type_symbol
    _atom_type_description
    _atom_type_scat_dispersion_real
    _atom_type_scat_dispersion_imag
    _atom_type_scat_source
    'C' 'C' 0.0033 0.0016
                         'International Tables Vol C Tables 4.2.6.8 and 6.1.1.4'
    'H' 'H' 0.0000 0.0000
                         'International Tables Vol C Tables 4.2.6.8 and 6.1.1.4'
    'N' 'N' 0.0061 0.0033
                         'International Tables Vol C Tables 4.2.6.8 and 6.1.1.4'
    'O' 'O' 0.0106 0.0060
                         'International Tables Vol C Tables 4.2.6.8 and 6.1.1.4'
    'S' 'S' 0.1246 0.1234
                         'International Tables Vol C Tables 4.2.6.8 and 6.1.1.4'
    'Mn' 'Mn' 0.3368 0.7283
                         'International Tables Vol C Tables 4.2.6.8 and 6.1.1.4'
_computing_data_collection     'SMART (Bruker, 2001)'
_computing_cell_refinement     'SAINT (Bruker, 2001)'
_computing_data_reduction     'SAINT (Bruker, 2001)'
_computing_structure_solution     'SHELXTL (Sheldrick, 2008)'
_computing_structure_refinement     'SHELXTL (Sheldrick, 2008)'
_computing_molecular_graphics     'XP in SHELXTL (Sheldrick, 2008)'
_computing_publication_material     'publCIF (Westrip, 2010)'
loop_
    _atom_site_type_symbol
    _atom_site_label
    _atom_site_fract_x
    _atom_site_fract_y
    _atom_site_fract_z
    _atom_site_U_iso_or_equiv
    _atom_site_adp_type
    _atom_site_calc_flag
    _atom_site_refinement_flags
    _atom_site_occupancy
    _atom_site_disorder_assembly
    _atom_site_disorder_group
    Mn Mn1 0.08050(2) 0.39447(4) 0.41167(3) 0.02939(11) Uani d . 1 . .
    Mn Mn2 0.44821(2) 0.39042(4) 0.63222(3) 0.02798(11) Uani d . 1 . .
    S S3 0.73306(3) -0.23319(6) 0.71958(5) 0.03205(15) Uani d . 1 . .
    O O42 0.06099(10) 0.59414(18) 0.41849(16) 0.0379(4) Uani d . 1 . .
    O O62 0.46593(10) 0.59002(17) 0.61315(15) 0.0347(4) Uani d . 1 . .
    O O61 0.41374(11) 0.77834(18) 0.57634(16) 0.0402(5) Uani d . 1 . .
    C C6 0.33123(13) 0.6050(2) 0.55476(18) 0.0254(5) Uani d . 1 . .
    C C4 0.19647(13) 0.6050(2) 0.48627(19) 0.0269(5) Uani d . 1 . .
    O O41 0.11712(12) 0.7803(2) 0.4390(2) 0.0518(6) Uani d . 1 . .
    N N3 0.19627(11) 0.48139(19) 0.49708(16) 0.0282(4) Uani d . 1 . .
    C C4B1 0.72311(13) 0.2647(2) 0.73258(18) 0.0275(5) Uani d . 1 . .
    O O4S 0.68705(13) -0.1207(2) 0.6968(2) 0.0562(6) Uani d . 1 . .
    N N1B1 0.57019(12) 0.3380(2) 0.67793(17) 0.0317(5) Uani d . 1 . .
    C C61 0.41011(13) 0.6651(2) 0.58391(18) 0.0283(5) Uani d . 1 . .
    N N1 0.33086(11) 0.48247(19) 0.56945(15) 0.0266(4) Uani d . 1 . .
    O O3S 0.71671(16) -0.3041(3) 0.7977(2) 0.0683(8) Uani d . 1 . .
    C C4B 0.80457(13) 0.2258(2) 0.76527(19) 0.0285(5) Uani d . 1 . .
    O O2S 0.81545(12) -0.2037(2) 0.75528(17) 0.0502(6) Uani d . 1 . .
    C C5 0.26391(13) 0.6720(2) 0.51419(19) 0.0292(5) Uani d . 1 . .
    H H5 0.2640 0.7577 0.5061 0.035 Uiso calc R 1 . .
    C C41 0.11792(14) 0.6673(3) 0.4435(2) 0.0322(5) Uani d . 1 . .
    C C3B1 0.70266(15) 0.3893(3) 0.7259(2) 0.0393(7) Uani d . 1 . .
    H H3B1 0.7398 0.4508 0.7388 0.047 Uiso calc R 1 . .
    C C6B1 0.66448(14) 0.1778(2) 0.7099(2) 0.0320(5) Uani d . 1 . .
    H H6B1 0.6755 0.0933 0.7131 0.038 Uiso calc R 1 . .
    C C5B1 0.58987(14) 0.2179(3) 0.6825(2) 0.0347(6) Uani d . 1 . .
    H H5B1 0.5513 0.1585 0.6664 0.042 Uiso calc R 1 . .
    C C5B 0.82614(16) 0.1080(3) 0.7465(2) 0.0399(7) Uani d . 1 . .
    H H5B 0.7892 0.0508 0.7103 0.048 Uiso calc R 1 . .
    C C2B1 0.62669(15) 0.4210(3) 0.6999(2) 0.0397(6) Uani d . 1 . .
    H H2B1 0.6142 0.5049 0.6975 0.048 Uiso calc R 1 . .
    C C2 0.26343(13) 0.4251(2) 0.53933(19) 0.0288(5) Uani d . 1 . .
    H H2 0.2633 0.3396 0.5485 0.035 Uiso calc R 1 . .
    C C3B 0.86230(16) 0.3063(3) 0.8178(3) 0.0486(8) Uani d . 1 . .
    H H3B 0.8509 0.3867 0.8318 0.058 Uiso calc R 1 . .
    O O1S 0.71547(15) -0.3118(3) 0.6300(2) 0.0710(8) Uani d . 1 . .
    C C6B 0.90251(15) 0.0755(3) 0.7817(2) 0.0372(6) Uani d . 1 . .
    H H6B 0.9157 -0.0042 0.7685 0.045 Uiso calc R 1 . .
    C C2B 0.93727(16) 0.2667(3) 0.8495(3) 0.0541(9) Uani d . 1 . .
    H H2B 0.9754 0.3228 0.8842 0.065 Uiso calc R 1 . .
    N N1B 0.95814(12) 0.1532(2) 0.83358(18) 0.0332(5) Uani d . 1 . .
    O O1W 0.10573(14) 0.4228(2) 0.27392(19) 0.0519(6) Uani d D 1 . .
    H H1AW 0.0712(16) 0.435(4) 0.2194(15) 0.062 Uiso d D 1 . .
    H H1BW 0.1360(18) 0.375(3) 0.264(3) 0.062 Uiso d D 1 . .
    O O2W 0.43373(12) 0.3359(3) 0.48008(17) 0.0513(6) Uani d D 1 . .
    H H2BW 0.4601(19) 0.363(4) 0.449(3) 0.062 Uiso d D 1 . .
    H H2AW 0.3894(8) 0.326(4) 0.442(2) 0.062 Uiso d D 1 . .
    O O21W 0.40118(13) 0.2081(2) 0.63974(18) 0.0447(5) Uani d D 1 . .
    H H21A 0.3698(16) 0.209(3) 0.668(2) 0.054 Uiso d D 1 . .
    H H21B 0.386(2) 0.152(2) 0.597(2) 0.054 Uiso d D 1 . .
    O O11W 0.07172(11) 0.3346(2) 0.55418(16) 0.0440(5) Uani d D 1 . .
    H H11A 0.0316(11) 0.344(4) 0.564(3) 0.053 Uiso d D 1 . .
    H H11B 0.1089(13) 0.329(4) 0.6068(15) 0.053 Uiso d D 1 . .
    O O5W 0.33986(19) 0.0155(3) 0.5038(2) 0.0762(9) Uani d . 1 . .
    H H5AW 0.3389 0.0424 0.4493 0.091 Uiso d R 1 . .
    H H5BW 0.3658 -0.0473 0.5088 0.091 Uiso d R 1 . .
    O O4W -0.0045(3) 0.4496(4) 0.0930(3) 0.1043(14) Uani d D 1 . .
    H H4AW -0.041(2) 0.401(5) 0.076(5) 0.125 Uiso d D 1 . .
    H H4BW 0.014(4) 0.418(6) 0.054(4) 0.125 Uiso d D 1 . .
    O O3W 0.1920(3) 0.0473(4) 0.5488(3) 0.1201(15) Uani d . 1 . .
    H H3AW 0.1503 0.0425 0.5549 0.144 Uiso d R 1 . .
    H H3BW 0.2201 0.0916 0.5941 0.144 Uiso d R 1 . .
    O O12W 0.12484(14) 0.2100(2) 0.40278(19) 0.0480(5) Uani d D 1 . .
    H H12A 0.1488(19) 0.169(3) 0.4530(18) 0.058 Uiso d D 1 . .
    H H12B 0.1474(19) 0.199(4) 0.364(2) 0.058 Uiso d D 1 . .
    O O22W 0.45581(11) 0.4068(2) 0.79051(16) 0.0377(4) Uani d D 1 . .
    H H22A 0.4150(10) 0.391(3) 0.797(3) 0.045 Uiso d D 1 . .
    H H22B 0.4929(13) 0.371(3) 0.831(2) 0.045 Uiso d D 1 . .
loop_
    _atom_site_aniso_label
    _atom_site_aniso_U_11
    _atom_site_aniso_U_22
    _atom_site_aniso_U_33
    _atom_site_aniso_U_12
    _atom_site_aniso_U_13
    _atom_site_aniso_U_23
    Mn1 0.01547(18) 0.0318(2) 0.0378(2) -0.00094(14) 0.00581(15) 0.00010(15)
    Mn2 0.01635(18) 0.0299(2) 0.0356(2) 0.00222(13) 0.00679(15) 0.00286(15)
    S3 0.0237(3) 0.0358(3) 0.0379(3) -0.0039(2) 0.0126(3) -0.0078(3)
    O42 0.0181(8) 0.0374(10) 0.0546(12) 0.0046(7) 0.0087(8) -0.0006(9)
    O62 0.0174(8) 0.0339(10) 0.0491(11) -0.0013(7) 0.0074(8) 0.0057(8)
    O61 0.0278(9) 0.0305(10) 0.0569(12) -0.0052(8) 0.0086(9) 0.0014(9)
    C6 0.0193(11) 0.0280(12) 0.0280(11) -0.0011(9) 0.0074(9) -0.0009(9)
    C4 0.0190(11) 0.0285(12) 0.0318(12) 0.0028(9) 0.0075(9) 0.0002(9)
    O41 0.0319(11) 0.0336(11) 0.0861(17) 0.0099(9) 0.0164(11) 0.0090(11)
    N3 0.0187(9) 0.0279(10) 0.0363(11) 0.0012(8) 0.0077(8) 0.0009(8)
    C4B1 0.0185(11) 0.0296(12) 0.0322(12) 0.0027(9) 0.0064(9) 0.0015(10)
    O4S 0.0382(12) 0.0447(13) 0.0896(18) 0.0063(10) 0.0277(12) 0.0078(12)
    N1B1 0.0202(10) 0.0348(12) 0.0372(11) 0.0028(8) 0.0068(8) 0.0011(9)
    C61 0.0205(11) 0.0317(13) 0.0305(12) -0.0036(9) 0.0066(9) 0.0010(10)
    N1 0.0176(9) 0.0285(10) 0.0313(10) 0.0008(8) 0.0061(8) 0.0026(8)
    O3S 0.0730(18) 0.0612(16) 0.093(2) 0.0118(14) 0.0574(16) 0.0194(14)
    C4B 0.0187(11) 0.0292(12) 0.0349(12) 0.0019(9) 0.0064(9) 0.0027(10)
    O2S 0.0283(10) 0.0618(15) 0.0542(13) -0.0055(10) 0.0072(9) -0.0114(11)
    C5 0.0223(11) 0.0251(12) 0.0387(13) 0.0008(9) 0.0092(10) 0.0007(10)
    C41 0.0195(11) 0.0347(14) 0.0416(14) 0.0060(10) 0.0102(10) 0.0029(11)
    C3B1 0.0199(12) 0.0286(13) 0.0628(19) -0.0016(10) 0.0068(12) 0.0024(12)
    C6B1 0.0218(11) 0.0268(12) 0.0450(14) 0.0008(9) 0.0090(10) -0.0015(10)
    C5B1 0.0206(12) 0.0314(13) 0.0500(16) -0.0022(10) 0.0100(11) -0.0029(11)
    C5B 0.0237(13) 0.0335(14) 0.0549(17) -0.0012(10) 0.0048(12) -0.0092(12)
    C2B1 0.0247(13) 0.0270(13) 0.0607(18) 0.0044(10) 0.0073(12) 0.0021(12)
    C2 0.0192(11) 0.0264(12) 0.0376(13) 0.0003(9) 0.0064(10) 0.0025(10)
    C3B 0.0236(13) 0.0295(14) 0.080(2) 0.0028(11) 0.0031(14) -0.0115(14)
    O1S 0.0519(15) 0.090(2) 0.0696(17) -0.0077(14) 0.0206(13) -0.0426(15)
    C6B 0.0238(12) 0.0311(13) 0.0511(16) 0.0041(10) 0.0068(11) -0.0045(12)
    C2B 0.0222(13) 0.0356(16) 0.089(3) -0.0018(11) 0.0008(14) -0.0155(16)
    N1B 0.0175(10) 0.0322(11) 0.0450(13) 0.0025(8) 0.0055(9) 0.0002(9)
    O1W 0.0490(14) 0.0593(15) 0.0528(13) 0.0171(11) 0.0249(11) 0.0136(12)
    O2W 0.0264(10) 0.0890(18) 0.0385(11) -0.0109(11) 0.0116(9) -0.0063(11)
    O21W 0.0458(12) 0.0376(11) 0.0572(14) -0.0097(9) 0.0263(11) -0.0072(9)
    O11W 0.0234(9) 0.0704(15) 0.0373(11) 0.0081(10) 0.0097(8) 0.0067(10)
    O5W 0.103(2) 0.0530(16) 0.0651(17) 0.0213(15) 0.0207(16) -0.0019(13)
    O4W 0.121(3) 0.105(3) 0.066(2) -0.079(3) 0.0082(19) 0.0021(18)
    O3W 0.155(4) 0.093(3) 0.087(3) 0.023(3) 0.013(2) 0.032(2)
    O12W 0.0500(13) 0.0449(13) 0.0583(14) 0.0126(10) 0.0305(11) 0.0090(10)
    O22W 0.0284(10) 0.0438(11) 0.0395(10) 0.0049(8) 0.0106(8) 0.0049(8)
_geom_special_details
;
All e.s.d.'s (except the e.s.d. in the dihedral angle between two l.s. planes)
are estimated using the full covariance matrix. The cell e.s.d.'s are taken
into account individually in the estimation of e.s.d.'s in distances, angles
and torsion angles; correlations between e.s.d.'s in cell parameters are only
used when they are defined by crystal symmetry. An approximate (isotropic)
treatment of cell e.s.d.'s is used for estimating e.s.d.'s involving l.s.
planes.
;
loop_
    _geom_bond_atom_site_label_1
    _geom_bond_atom_site_label_2
    _geom_bond_site_symmetry_2
    _geom_bond_distance
    _geom_bond_publ_flag
    Mn1 O12W . 2.174(2) y
    Mn1 O11W . 2.180(2) y
    Mn1 O1W . 2.187(2) y
    Mn1 O42 . 2.188(2) y
    Mn1 N1B 4_465 2.219(2) y
    Mn1 N3 . 2.272(2) y
    Mn2 O2W . 2.154(2) y
    Mn2 O21W . 2.170(2) y
    Mn2 O22W . 2.201(2) y
    Mn2 O62 . 2.2055(19) y
    Mn2 N1B1 . 2.214(2) y
    Mn2 N1 . 2.282(2) y
    S3 O4S . 1.454(2) ?
    S3 O1S . 1.461(2) ?
    S3 O3S . 1.463(3) ?
    S3 O2S . 1.477(2) ?
    O42 C41 . 1.270(3) ?
    O62 C61 . 1.268(3) ?
    O61 C61 . 1.228(3) ?
    C6 N1 . 1.336(3) ?
    C6 C5 . 1.386(3) ?
    C6 C61 . 1.528(3) ?
    C4 N3 . 1.339(3) ?
    C4 C5 . 1.384(3) ?
    C4 C41 . 1.531(3) ?
    O41 C41 . 1.217(3) ?
    N3 C2 . 1.330(3) ?
    C4B1 C3B1 . 1.389(4) ?
    C4B1 C6B1 . 1.390(3) ?
    C4B1 C4B . 1.488(3) ?
    N1B1 C2B1 . 1.335(3) ?
    N1B1 C5B1 . 1.340(3) ?
    N1 C2 . 1.332(3) ?
    C4B C3B . 1.377(4) ?
    C4B C5B . 1.385(4) ?
    C5 H5 . 0.9300 ?
    C3B1 C2B1 . 1.380(4) ?
    C3B1 H3B1 . 0.9300 ?
    C6B1 C5B1 . 1.380(3) ?
    C6B1 H6B1 . 0.9300 ?
    C5B1 H5B1 . 0.9300 ?
    C5B C6B . 1.381(4) ?
    C5B H5B . 0.9300 ?
    C2B1 H2B1 . 0.9300 ?
    C2 H2 . 0.9300 ?
    C3B C2B . 1.380(4) ?
    C3B H3B . 0.9300 ?
    C6B N1B . 1.333(3) ?
    C6B H6B . 0.9300 ?
    C2B N1B . 1.326(4) ?
    C2B H2B . 0.9300 ?
    N1B Mn1 4_666 2.219(2) ?
    O1W H1AW . 0.820(5) ?
    O1W H1BW . 0.818(5) ?
    O2W H2BW . 0.820(5) ?
    O2W H2AW . 0.818(5) ?
    O21W H21A . 0.820(5) ?
    O21W H21B . 0.821(5) ?
    O11W H11A . 0.820(5) ?
    O11W H11B . 0.819(5) ?
    O5W H5AW . 0.8183 ?
    O5W H5BW . 0.8202 ?
    O4W H4AW . 0.819(5) ?
    O4W H4BW . 0.820(5) ?
    O3W H3AW . 0.8192 ?
    O3W H3BW . 0.8207 ?
    O12W H12A . 0.820(5) ?
    O12W H12B . 0.819(5) ?
    O22W H22A . 0.821(5) ?
    O22W H22B . 0.819(5) ?
loop_
    _geom_angle_atom_site_label_1
    _geom_angle_atom_site_label_2
    _geom_angle_atom_site_label_3
    _geom_angle_site_symmetry_1
    _geom_angle_site_symmetry_3
    _geom_angle
    _geom_angle_publ_flag
    O12W Mn1 O11W . . 86.62(9) ?
    O12W Mn1 O1W . . 82.31(9) ?
    O11W Mn1 O1W . . 168.25(9) ?
    O12W Mn1 O42 . . 166.73(8) ?
    O11W Mn1 O42 . . 100.38(9) ?
    O1W Mn1 O42 . . 89.74(9) ?
    O12W Mn1 N1B . 4_465 96.20(9) ?
    O11W Mn1 N1B . 4_465 89.12(8) ?
    O1W Mn1 N1B . 4_465 95.96(9) ?
    O42 Mn1 N1B . 4_465 95.17(8) ?
    O12W Mn1 N3 . . 95.45(9) ?
    O11W Mn1 N3 . . 90.24(8) ?
    O1W Mn1 N3 . . 86.91(9) ?
    O42 Mn1 N3 . . 73.43(7) ?
    N1B Mn1 N3 4_465 . 168.27(8) ?
    O2W Mn2 O21W . . 83.99(10) ?
    O2W Mn2 O22W . . 168.25(9) ?
    O21W Mn2 O22W . . 84.33(8) ?
    O2W Mn2 O62 . . 96.50(9) ?
    O21W Mn2 O62 . . 165.68(8) ?
    O22W Mn2 O62 . . 95.12(8) ?
    O2W Mn2 N1B1 . . 88.22(8) ?
    O21W Mn2 N1B1 . . 98.64(9) ?
    O22W Mn2 N1B1 . . 92.31(8) ?
    O62 Mn2 N1B1 . . 95.68(8) ?
    O2W Mn2 N1 . . 88.34(8) ?
    O21W Mn2 N1 . . 93.45(8) ?
    O22W Mn2 N1 . . 93.60(7) ?
    O62 Mn2 N1 . . 72.29(7) ?
    N1B1 Mn2 N1 . . 167.02(8) ?
    O4S S3 O1S . . 111.02(17) ?
    O4S S3 O3S . . 109.49(15) ?
    O1S S3 O3S . . 108.10(19) ?
    O4S S3 O2S . . 111.16(14) ?
    O1S S3 O2S . . 107.70(14) ?
    O3S S3 O2S . . 109.30(16) ?
    C41 O42 Mn1 . . 118.98(16) ?
    C61 O62 Mn2 . . 121.17(15) ?
    N1 C6 C5 . . 121.5(2) ?
    N1 C6 C61 . . 115.7(2) ?
    C5 C6 C61 . . 122.7(2) ?
    N3 C4 C5 . . 121.6(2) ?
    N3 C4 C41 . . 116.0(2) ?
    C5 C4 C41 . . 122.3(2) ?
    C2 N3 C4 . . 117.6(2) ?
    C2 N3 Mn1 . . 128.39(17) ?
    C4 N3 Mn1 . . 112.93(16) ?
    C3B1 C4B1 C6B1 . . 117.3(2) ?
    C3B1 C4B1 C4B . . 121.4(2) ?
    C6B1 C4B1 C4B . . 121.3(2) ?
    C2B1 N1B1 C5B1 . . 117.0(2) ?
    C2B1 N1B1 Mn2 . . 123.17(18) ?
    C5B1 N1B1 Mn2 . . 119.85(17) ?
    O61 C61 O62 . . 126.6(2) ?
    O61 C61 C6 . . 118.3(2) ?
    O62 C61 C6 . . 115.1(2) ?
    C2 N1 C6 . . 117.7(2) ?
    C2 N1 Mn2 . . 126.51(17) ?
    C6 N1 Mn2 . . 115.55(15) ?
    C3B C4B C5B . . 116.9(2) ?
    C3B C4B C4B1 . . 120.7(2) ?
    C5B C4B C4B1 . . 122.4(2) ?
    C4 C5 C6 . . 116.7(2) ?
    C4 C5 H5 . . 121.6 ?
    C6 C5 H5 . . 121.6 ?
    O41 C41 O42 . . 127.7(2) ?
    O41 C41 C4 . . 116.8(2) ?
    O42 C41 C4 . . 115.5(2) ?
    C2B1 C3B1 C4B1 . . 119.4(2) ?
    C2B1 C3B1 H3B1 . . 120.3 ?
    C4B1 C3B1 H3B1 . . 120.3 ?
    C5B1 C6B1 C4B1 . . 119.5(2) ?
    C5B1 C6B1 H6B1 . . 120.3 ?
    C4B1 C6B1 H6B1 . . 120.3 ?
    N1B1 C5B1 C6B1 . . 123.3(2) ?
    N1B1 C5B1 H5B1 . . 118.3 ?
    C6B1 C5B1 H5B1 . . 118.3 ?
    C6B C5B C4B . . 119.9(3) ?
    C6B C5B H5B . . 120.0 ?
    C4B C5B H5B . . 120.0 ?
    N1B1 C2B1 C3B1 . . 123.6(3) ?
    N1B1 C2B1 H2B1 . . 118.2 ?
    C3B1 C2B1 H2B1 . . 118.2 ?
    N3 C2 N1 . . 124.7(2) ?
    N3 C2 H2 . . 117.6 ?
    N1 C2 H2 . . 117.6 ?
    C4B C3B C2B . . 119.5(3) ?
    C4B C3B H3B . . 120.3 ?
    C2B C3B H3B . . 120.3 ?
    N1B C6B C5B . . 123.0(3) ?
    N1B C6B H6B . . 118.5 ?
    C5B C6B H6B . . 118.5 ?
    N1B C2B C3B . . 123.9(3) ?
    N1B C2B H2B . . 118.1 ?
    C3B C2B H2B . . 118.1 ?
    C2B N1B C6B . . 116.8(2) ?
    C2B N1B Mn1 . 4_666 116.33(18) ?
    C6B N1B Mn1 . 4_666 126.39(18) ?
    Mn1 O1W H1AW . . 121(3) ?
    Mn1 O1W H1BW . . 117(3) ?
    H1AW O1W H1BW . . 107(4) ?
    Mn2 O2W H2BW . . 124(3) ?
    Mn2 O2W H2AW . . 115(3) ?
    H2BW O2W H2AW . . 111(4) ?
    Mn2 O21W H21A . . 113(3) ?
    Mn2 O21W H21B . . 131(3) ?
    H21A O21W H21B . . 104(4) ?
    Mn1 O11W H11A . . 120(3) ?
    Mn1 O11W H11B . . 123(3) ?
    H11A O11W H11B . . 113(4) ?
    H5AW O5W H5BW . . 100.7 ?
    H4AW O4W H4BW . . 93(6) ?
    H3AW O3W H3BW . . 108.8 ?
    Mn1 O12W H12A . . 123(3) ?
    Mn1 O12W H12B . . 118(3) ?
    H12A O12W H12B . . 105(4) ?
    Mn2 O22W H22A . . 112(3) ?
    Mn2 O22W H22B . . 114(2) ?
    H22A O22W H22B . . 115(3) ?
loop_
    _geom_hbond_atom_site_label_D
    _geom_hbond_atom_site_label_H
    _geom_hbond_atom_site_label_A
    _geom_hbond_site_symmetry_A
    _geom_hbond_distance_DH
    _geom_hbond_distance_HA
    _geom_hbond_distance_DA
    _geom_hbond_angle_DHA
    O1W H1AW O4W . 0.820(5) 1.849(8) 2.667(5) 176(4)
    O1W H1BW O2S 3_656 0.818(5) 2.113(16) 2.891(3) 159(4)
    O2W H2BW O62 3_666 0.820(5) 1.960(8) 2.775(3) 172(4)
    O2W H2AW O1S 3_656 0.818(5) 1.868(8) 2.681(3) 172(4)
    O21W H21A O3S 2_656 0.820(5) 1.859(11) 2.663(3) 166(4)
    O21W H21B O5W . 0.821(5) 1.966(8) 2.782(4) 172(4)
    O11W H11A O42 3_566 0.820(5) 1.954(10) 2.760(3) 167(4)
    O11W H11B O2S 2_656 0.819(5) 1.990(10) 2.797(3) 168(4)
    O5W H5AW O4S 3_656 0.82 2.12 2.927(4) 168.3
    O5W H5BW O61 1_545 0.82 2.15 2.910(3) 153.8
    O4W H4AW O41 2_545 0.819(5) 1.890(12) 2.702(4) 170(6)
    O4W H4BW O4W 3_565 0.820(5) 2.48(6) 2.908(7) 114(6)
    O3W H3BW O3S 2_656 0.82 1.93 2.746(5) 178.1
    O12W H12A O3W . 0.820(5) 1.851(11) 2.656(4) 167(4)
    O12W H12B O2S 3_656 0.819(5) 2.039(11) 2.840(3) 166(4)
    O22W H22A O4S 2_656 0.821(5) 1.950(8) 2.764(3) 171(3)
    O22W H22B O61 2_646 0.819(5) 2.034(6) 2.852(3) 177(3)
