# Supplementary material for: catena-Poly[[[triaqua­manganese(II)]-μ-4,4′-bipyridine-κ2 N:N′-[triaqua­manganese(II)]-μ-pyrimidine-4,6-dicarboxyl­ato-κ4 N 1,O 6:N 3,O 4] sulfate trihydrate]
Source: Acta Crystallogr Sect E Struct Rep Online. 2009 Dec 19;66(Pt 1):m86–7. doi: 10.1107/S1600536809053896 (PMC2980029; doi:10.1107/S1600536809053896)
Supplement: Supplementary file 2 [file e-66-00m86-Isup2.hkl]

# 
# h,k,l, Fc-squared, Fo-squared, sigma(Fo-squared) and status flag 
# 
data_I
_shelx_title 'Manganese in P2(1)/c' 
_shelx_refln_list_code          4 
_shelx_F_calc_maximum      573.71 
_exptl_crystal_F_000      1416.00 
_reflns_d_resolution_high  0.7490 
 
loop_ 
 _symmetry_equiv_pos_as_xyz 
 'x, y, z' 
 '-x, y+1/2, -z+1/2' 
 '-x, -y, -z' 
 'x, -y-1/2, z-1/2' 
 
_cell_length_a    18.7450 
_cell_length_b    10.7639 
_cell_length_c    14.1585 
_cell_angle_alpha  90.000 
_cell_angle_beta  111.044 
_cell_angle_gamma  90.000 
 
_shelx_F_squared_multiplier     1.000 
 
loop_ 
 _refln_index_h 
 _refln_index_k 
 _refln_index_l 
 _refln_F_squared_calc 
 _refln_F_squared_meas 
 _refln_F_squared_sigma 
 _refln_observed_status 
   2   0   0      164.72      153.62      3.81 o 
   3   0   0       20.10        1.27      2.23 o 
   4   0   0     5822.45     5641.98    120.83 o 
   5   0   0    15495.14    15051.35    386.44 o 
   6   0   0    39738.22    40158.63   1104.37 o 
   7   0   0     7836.61     8030.28    149.22 o 
   8   0   0    36793.94    40671.07    743.77 o 
   9   0   0     1132.73     1304.30     27.63 o 
  10   0   0      180.07      130.91      5.81 o 
  11   0   0    18586.17    19284.04    356.28 o 
  12   0   0       89.61      120.43      6.17 o 
  13   0   0      869.07      752.96     22.82 o 
  14   0   0       13.44       16.24      6.12 o 
  15   0   0     8349.56     9067.12    251.46 o 
  16   0   0      500.27      496.47     24.85 o 
  17   0   0     2195.82     2331.41     76.46 o 
  18   0   0       48.82       60.69     10.64 o 
  19   0   0     1391.58     1475.90     79.84 o 
  20   0   0      153.05      189.29     33.27 o 
  21   0   0     1058.03      958.85     96.05 o 
  22   0   0      683.92      706.94     36.78 o 
   1   1   0     3421.85     3630.54     59.72 o 
   2   1   0      109.74      148.22      3.25 o 
   3   1   0      977.32     1217.69     20.20 o 
   4   1   0      495.23      488.01      9.18 o 
   5   1   0    11628.20    12416.87    172.98 o 
   6   1   0    11205.73    11282.72    156.85 o 
   7   1   0       58.23       88.11      2.98 o 
   8   1   0     1292.44     1691.15     24.28 o 
   9   1   0      487.63      542.04     10.35 o 
  10   1   0     9163.02     9314.44    123.31 o 
  11   1   0     1381.14     1371.51     22.88 o 
  12   1   0     2044.45     2094.36     36.41 o 
  13   1   0      435.59      459.57     11.58 o 
  14   1   0     5379.14     5263.84     94.37 o 
  15   1   0       33.47       28.67      5.45 o 
  16   1   0     5636.64     5972.02    121.18 o 
  17   1   0        3.00        3.61      4.28 o 
  18   1   0        5.66       12.62      4.94 o 
  19   1   0       56.11       72.23      8.57 o 
  20   1   0      217.13      199.77     13.91 o 
  21   1   0       79.20       68.83      9.61 o 
  22   1   0     2485.91     2806.18     67.41 o 
   0   2   0    18575.79    20121.79    553.05 o 
   1   2   0      473.30      469.77      7.24 o 
   2   2   0     5230.53     5887.70     72.30 o 
   3   2   0      306.41      309.24      6.60 o 
   4   2   0      127.92      151.34      5.19 o 
   5   2   0      103.13      143.45      4.29 o 
   6   2   0    19000.74    20237.83    305.73 o 
   7   2   0    22416.60    23801.82    332.20 o 
   8   2   0     2552.82     2684.49     40.23 o 
   9   2   0     9701.54    10032.39    132.29 o 
  10   2   0      208.95      190.71      8.32 o 
  11   2   0     1152.97     1191.80     22.71 o 
  12   2   0       21.48       34.23      3.73 o 
  13   2   0     6325.53     6731.43    106.75 o 
  14   2   0      337.89      375.50     10.74 o 
  15   2   0      959.63      810.97     20.59 o 
  16   2   0        0.95        1.48      4.34 o 
  17   2   0      276.24      322.26     19.16 o 
  18   2   0       32.30       39.99      6.92 o 
  19   2   0      183.06      226.20     13.98 o 
  20   2   0      321.56      310.62     16.73 o 
  21   2   0      151.73      185.25     14.13 o 
   1   3   0     1012.56     1012.19     14.63 o 
   2   3   0      752.65      643.97      9.90 o 
   3   3   0    29072.12    30940.35    399.26 o 
   4   3   0     1308.42     1437.84     20.35 o 
   5   3   0     8348.51     9094.36    127.82 o 
   6   3   0     4091.13     4393.45     69.17 o 
   7   3   0       77.15       24.16      2.60 o 
   8   3   0    10252.62    10238.67    157.31 o 
   9   3   0     4869.87     5183.39     82.24 o 
  10   3   0      748.85      699.59     15.00 o 
  11   3   0     2470.47     2427.31     49.67 o 
  12   3   0      222.58      188.38     10.20 o 
  13   3   0      398.25      399.66     15.54 o 
  14   3   0     3716.79     3835.86     64.29 o 
  15   3   0       46.26       50.01      4.99 o 
  16   3   0     2762.13     2741.47     54.06 o 
  17   3   0       45.95       65.15      7.63 o 
  18   3   0      763.74      788.59     30.80 o 
  19   3   0      264.27      293.82     15.90 o 
  20   3   0      246.48      182.32     13.43 o 
  21   3   0       19.76        9.24      6.94 o 
   0   4   0    17178.32    18224.94    335.09 o 
   1   4   0      486.15      509.21      8.52 o 
   2   4   0    31892.18    33852.37    465.21 o 
   3   4   0     1466.85     1345.15     18.31 o 
   4   4   0        2.59        1.03      1.17 o 
   5   4   0     5564.01     6378.60     84.64 o 
   6   4   0     3814.04     3721.48     54.30 o 
   7   4   0      786.68      772.47     15.43 o 
   8   4   0    18171.18    19332.25    293.84 o 
   9   4   0     4372.22     4731.64     75.83 o 
  10   4   0     2245.38     2553.71     43.53 o 
  11   4   0     3319.27     3313.03     91.58 o 
  12   4   0       42.52       61.05      4.93 o 
  13   4   0    10362.57    11036.37    171.98 o 
  14   4   0       85.76      111.80      6.99 o 
  15   4   0     1627.67     1680.45     32.50 o 
  16   4   0      258.10      267.93     10.80 o 
  17   4   0      748.31      737.79     20.63 o 
  18   4   0       28.08       40.87      7.13 o 
  19   4   0     2221.85     2242.51     54.35 o 
  20   4   0      117.99      134.11     11.83 o 
  21   4   0      325.49      362.52     19.10 o 
   1   5   0     1423.88     1547.25     22.51 o 
   2   5   0       13.45        3.86      1.68 o 
   3   5   0     5766.89     5919.85     74.07 o 
   4   5   0        0.64        6.59      1.50 o 
   5   5   0     1015.35     1187.19     16.96 o 
   6   5   0       57.30       55.49      2.59 o 
   7   5   0      140.37      119.75      5.58 o 
   8   5   0      891.32     1110.82     24.00 o 
   9   5   0     1784.95     1817.01     36.06 o 
  10   5   0      159.28      127.37      6.46 o 
  11   5   0        0.55        3.22      2.60 o 
  12   5   0      631.84      562.07     14.12 o 
  13   5   0      653.88      626.72     15.56 o 
  14   5   0     2419.47     2191.35     40.22 o 
  15   5   0       88.78       67.43      8.17 o 
  16   5   0       15.73       12.49      4.05 o 
  17   5   0      142.33      146.31      8.82 o 
  18   5   0      417.35      441.65     15.74 o 
  19   5   0        0.07       -6.00      6.00 o 
  20   5   0       35.31       38.04      7.90 o 
  21   5   0       38.26       39.92     18.77 o 
   0   6   0    11249.34    12003.88    223.38 o 
   1   6   0      214.73      276.33      7.26 o 
   2   6   0     1378.50     1374.21     21.13 o 
   3   6   0     1521.97     1773.89     24.40 o 
   4   6   0      755.02      638.25     12.70 o 
   5   6   0     2645.01     2866.29     37.76 o 
   6   6   0     4342.48     4411.12     70.91 o 
   7   6   0      299.52      300.73     13.35 o 
   8   6   0      227.20      215.98      8.19 o 
   9   6   0       63.27       79.29      5.30 o 
  10   6   0       83.84       94.27      5.90 o 
  11   6   0     7573.94     7690.53    121.94 o 
  12   6   0       40.47       42.51      4.57 o 
  13   6   0     1908.32     1896.74     35.74 o 
  14   6   0       41.07       49.80      7.88 o 
  15   6   0      413.84      394.00     12.54 o 
  16   6   0        0.06        7.65      3.78 o 
  17   6   0      325.42      329.03     12.87 o 
  18   6   0        0.06        1.64      4.53 o 
  19   6   0       11.46        8.97      5.55 o 
  20   6   0       17.27       22.56      8.41 o 
   1   7   0        4.08       17.77      2.39 o 
   2   7   0       28.24       16.57      2.03 o 
   3   7   0     5580.68     5713.51     72.52 o 
   4   7   0        1.55        3.80      1.72 o 
   5   7   0     7169.67     7818.59    104.25 o 
   6   7   0     4427.31     4287.73     65.99 o 
   7   7   0      758.57      704.66     15.70 o 
   8   7   0      980.27      998.30     20.56 o 
   9   7   0      413.91      427.09     11.70 o 
  10   7   0        8.59        9.88      3.12 o 
  11   7   0     1997.21     1928.89     35.87 o 
  12   7   0      618.09      693.59     17.07 o 
  13   7   0       15.13       22.19      4.71 o 
  14   7   0     2457.84     2468.04     45.38 o 
  15   7   0        1.46        4.97      3.83 o 
  16   7   0     3179.89     3188.72     57.19 o 
  17   7   0        9.15       11.65      4.67 o 
  18   7   0       20.51       43.07      6.37 o 
  19   7   0      109.06      130.62      9.84 o 
  20   7   0       29.48       16.56      9.70 o 
   0   8   0     1403.73     1455.10     41.42 o 
   1   8   0      342.10      292.23      8.67 o 
   2   8   0       81.44       82.77      4.10 o 
   3   8   0       11.63       10.48      2.12 o 
   4   8   0      422.09      452.20      9.61 o 
   5   8   0      410.39      343.95      8.93 o 
   6   8   0      196.25      237.33      7.67 o 
   7   8   0      184.36      195.03      8.14 o 
   8   8   0     3840.30     3839.62     64.16 o 
   9   8   0      105.19      116.51      6.95 o 
  10   8   0      393.66      394.97     11.82 o 
  11   8   0      819.86      841.83     28.73 o 
  12   8   0       54.88       90.53      7.52 o 
  13   8   0      347.48      368.11     15.16 o 
  14   8   0       12.88       11.04      4.25 o 
  15   8   0       13.37       27.67      5.17 o 
  16   8   0       42.58       50.66      6.44 o 
  17   8   0      755.69      715.46     19.70 o 
  18   8   0        9.34       11.44      5.68 o 
  19   8   0      344.79      383.61     21.86 o 
   1   9   0      154.05      116.59      4.84 o 
   2   9   0      268.19      273.97      6.85 o 
   3   9   0      216.66      219.48      6.68 o 
   4   9   0        0.75        2.78      2.58 o 
   5   9   0      908.34      893.68     29.16 o 
   6   9   0       42.37       50.22      5.29 o 
   7   9   0       79.78       76.44      7.20 o 
   8   9   0      162.26      167.02     10.42 o 
   9   9   0      200.54      201.49     13.94 o 
  10   9   0       42.69       38.46      5.40 o 
  11   9   0       44.08       60.32      6.66 o 
  12   9   0       41.30       44.59      6.80 o 
  13   9   0       27.08       39.40      6.34 o 
  14   9   0      245.38      282.07     13.64 o 
  15   9   0       41.72       44.30      6.81 o 
  16   9   0       61.55       68.36      9.22 o 
  17   9   0       15.50       24.17     10.49 o 
   0  10   0     6687.75     6764.79    151.94 o 
   1  10   0       93.68       94.49      6.22 o 
   2  10   0      622.45      724.34     20.54 o 
   3  10   0      491.65      428.44     15.21 o 
   4  10   0      668.68      742.51     21.86 o 
   5  10   0      584.55      585.47     18.93 o 
   6  10   0       64.42       54.30      7.24 o 
   7  10   0      172.37      179.00     11.29 o 
   8  10   0     2229.26     2338.36     76.38 o 
   9  10   0      480.84      514.17     18.57 o 
  10  10   0        5.98        1.50      4.77 o 
  11  10   0      664.40      684.67     22.69 o 
  12  10   0       11.32       14.17      5.75 o 
  13  10   0     1372.92     1431.79     44.57 o 
  14  10   0        0.48        6.08      5.98 o 
  15  10   0      207.39      237.32     30.44 o 
   1  11   0      603.18      593.51     19.14 o 
   2  11   0       82.66       86.24      8.06 o 
   3  11   0     2670.40     2771.38     60.78 o 
   4  11   0        4.13        8.62      4.90 o 
   5  11   0      768.63      691.67     21.83 o 
   6  11   0      144.63      158.90     15.78 o 
   7  11   0      142.63      136.71     10.49 o 
   8  11   0      798.02      828.63     25.44 o 
   9  11   0      299.53      302.69     15.68 o 
  10  11   0       30.98       29.30      6.70 o 
  11  11   0      147.82      163.42     12.49 o 
  12  11   0      141.55      119.84     11.63 o 
  13  11   0      117.57      128.06     13.94 o 
  14  11   0      495.00      626.58     33.52 o 
   0  12   0       92.58      109.86     18.08 o 
   1  12   0        6.87        3.75      8.87 o 
   2  12   0        1.75        4.88      4.77 o 
   3  12   0      110.94      118.02     11.02 o 
   4  12   0       87.85      143.26     14.00 o 
   5  12   0      108.79      132.57     10.81 o 
   6  12   0      100.93      124.49     10.54 o 
   7  12   0      110.53      124.76     10.87 o 
   8  12   0       70.35       76.84      9.34 o 
   9  12   0       40.65       52.36      8.69 o 
  10  12   0      137.59      178.84     13.53 o 
  11  12   0       65.26      104.68     18.60 o 
  12  12   0       18.25       14.97     11.67 o 
   1  13   0        0.44       -1.54      7.24 o 
   2  13   0       27.19       14.21      6.83 o 
   3  13   0      241.12      285.10     15.12 o 
   4  13   0        2.04       12.83      6.98 o 
   5  13   0      146.05      213.98     13.78 o 
   6  13   0        4.66        8.79      6.28 o 
   7  13   0        0.06        7.19      6.18 o 
   8  13   0      250.56      293.40     23.51 o 
   9  13   0       90.81      127.13     17.13 o 
   0  14   0      665.62      894.95     57.32 o 
   1  14   0        7.99       22.48     10.37 o 
   2  14   0       51.59       63.75     16.04 o 
   3  14   0        9.94        0.68     13.99 o 
   4  14   0       42.76       46.06     15.69 o 
 -22   1   1        6.29       14.90      6.94 o 
 -21   1   1       34.62       54.07      8.44 o 
 -20   1   1        8.66       28.28      6.97 o 
 -19   1   1     1136.60     1110.75     31.73 o 
 -18   1   1        0.80       -0.09      4.85 o 
 -17   1   1     6264.33     5825.36    118.92 o 
 -16   1   1     1203.34     1428.99     49.20 o 
 -15   1   1      530.31      537.41     17.61 o 
 -14   1   1      306.44      326.46     12.75 o 
 -13   1   1      920.46      875.31     18.01 o 
 -12   1   1     1266.72     1620.58     26.59 o 
 -11   1   1     3009.68     3229.18     44.98 o 
 -10   1   1        3.92       67.31      3.93 o 
  -9   1   1     2864.29     3154.11     46.63 o 
  -8   1   1    23196.63    25520.46    355.66 o 
  -7   1   1     5879.09     5959.88     84.68 o 
  -6   1   1    36903.44    35855.65    499.17 o 
  -5   1   1     1516.56     2030.88     27.70 o 
  -4   1   1     7565.10     7767.38    117.41 o 
  -3   1   1     1243.16     2150.55     81.89 o 
  -2   1   1      241.49      215.28      4.50 o 
  -1   1   1       13.06       42.44      6.10 o 
   0   1   1    44109.20    39534.57    654.83 o 
   1   1   1      530.31      546.74      7.65 o 
   2   1   1    16996.45    16907.61    217.60 o 
   3   1   1     2373.02     2526.40     59.97 o 
   4   1   1     9347.89     9117.66    119.05 o 
   5   1   1    13079.87    15534.05    201.88 o 
   6   1   1     4481.37     4589.39     61.27 o 
   7   1   1    26198.37    29185.58    378.07 o 
   8   1   1     4851.26     4768.51     64.20 o 
   9   1   1      986.37      874.55     14.12 o 
  10   1   1     3317.70     3528.42     48.90 o 
  11   1   1     4844.63     4814.03     70.69 o 
  12   1   1      168.84      241.95     11.02 o 
  13   1   1      204.18      265.68     12.05 o 
  14   1   1       32.69       81.04      7.50 o 
  15   1   1     5585.17     5307.79    108.56 o 
  16   1   1       50.34      387.72     40.83 o 
  17   1   1        4.91       12.77      5.86 o 
  18   1   1      110.00      189.22     12.73 o 
  19   1   1      275.82      244.52     14.86 o 
  20   1   1      108.82       95.83     10.51 o 
  21   1   1      118.40      104.03     11.67 o 
 -22   2   1     2000.02     2029.50     52.06 o 
 -21   2   1      154.18      149.09     12.67 o 
 -20   2   1     2536.55     2528.21     59.80 o 
 -19   2   1       45.71      118.61     19.16 o 
 -18   2   1      133.56      126.18     10.11 o 
 -17   2   1      835.10     1332.15     82.74 o 
 -16   2   1       53.71       54.40      6.75 o 
 -15   2   1      890.65     1094.41     22.67 o 
 -14   2   1     4869.92     4595.77     75.09 o 
 -13   2   1     1269.58     1287.50     24.75 o 
 -12   2   1     8874.67     9091.24    213.78 o 
 -11   2   1     6271.04     7156.65    123.97 o 
 -10   2   1     1190.81     1185.07     19.91 o 
  -9   2   1     9422.91     9537.48    135.37 o 
  -8   2   1       85.10      330.60     16.44 o 
  -7   2   1    11395.91    11783.93    165.87 o 
  -6   2   1     4985.33     5179.38     74.23 o 
  -5   2   1     7061.50     6931.15     98.05 o 
  -4   2   1      545.11      807.64     25.78 o 
  -3   2   1    21094.53    20118.48    278.31 o 
  -2   2   1      413.40      640.38     14.56 o 
  -1   2   1    18004.66    18435.05    224.04 o 
   0   2   1      154.24      224.73      7.75 o 
   1   2   1    22335.84    21891.63    299.56 o 
   2   2   1     1396.94     1425.11     29.95 o 
   3   2   1     4097.34     4282.79     56.49 o 
   4   2   1     3226.79     3391.93     48.72 o 
   5   2   1    12458.55    11907.22    166.39 o 
   6   2   1     1609.58     2240.99     46.24 o 
   7   2   1     3691.89     3697.51     50.18 o 
   8   2   1     7862.22     8357.26    118.53 o 
   9   2   1      110.67      173.45      6.57 o 
  10   2   1    11994.39    12030.93    202.58 o 
  11   2   1     3106.89     3431.29    103.22 o 
  12   2   1     1587.00     1605.87     29.59 o 
  13   2   1       99.37      379.88     21.99 o 
  14   2   1     5357.72     5499.17     89.16 o 
  15   2   1      218.61      201.27     11.76 o 
  16   2   1    10038.38     9536.58    187.83 o 
  17   2   1        1.07        2.89      4.61 o 
  18   2   1     1506.19     1428.86     38.03 o 
  19   2   1        9.45      178.97     47.57 o 
  20   2   1       18.16       23.02      6.86 o 
  21   2   1      688.30      869.97     28.88 o 
 -22   3   1       81.69      103.18     11.32 o 
 -21   3   1      200.87      213.83     14.70 o 
 -20   3   1       11.07       39.64      7.33 o 
 -19   3   1      417.61      393.86     16.95 o 
 -18   3   1        4.87        6.28      4.69 o 
 -17   3   1      998.15      916.29     23.29 o 
 -16   3   1      283.62      309.13     14.65 o 
 -15   3   1     3240.87     3289.60     56.24 o 
 -14   3   1      233.55      186.76     10.38 o 
 -13   3   1      639.61      559.53     13.70 o 
 -12   3   1     1316.56     1482.73     39.81 o 
 -11   3   1     2061.86     2009.28     39.01 o 
 -10   3   1      712.43      729.67     15.35 o 
  -9   3   1     1011.99      946.91     18.33 o 
  -8   3   1     8271.14     8614.72    122.58 o 
  -7   3   1     3120.35     3446.70     50.63 o 
  -6   3   1     2197.61     2128.76     32.10 o 
  -5   3   1      566.71      799.71     24.22 o 
  -4   3   1      285.69      166.71      4.50 o 
  -3   3   1      683.33      608.16     32.67 o 
  -2   3   1     5681.17     5983.49     78.05 o 
   0   3   1    16462.53    16053.46    208.55 o 
   1   3   1      256.04      523.73     22.52 o 
   2   3   1     3335.88     3418.09     43.04 o 
   3   3   1      224.47      218.80      4.16 o 
   4   3   1     6158.51     6685.45     82.75 o 
   5   3   1      220.99      244.20      8.20 o 
   6   3   1     6182.80     7090.81    100.57 o 
   7   3   1     3879.22     4291.50     62.34 o 
   8   3   1     1050.19     1066.58     20.14 o 
   9   3   1      142.35      217.59      6.94 o 
  10   3   1     1407.70     1322.87     24.81 o 
  11   3   1     2563.97     2433.76     41.98 o 
  12   3   1       51.99       83.62      5.52 o 
  13   3   1       50.36       77.45      5.61 o 
  14   3   1     1077.60     1237.69     25.17 o 
  15   3   1      994.87      952.62     21.10 o 
  16   3   1        0.09       62.78      6.56 o 
  17   3   1        7.46       10.00      4.90 o 
  18   3   1        1.30       31.64      6.61 o 
  19   3   1       75.11       59.89      8.50 o 
  20   3   1      126.31      144.52     12.47 o 
  21   3   1      137.19      132.33     16.65 o 
 -21   4   1       20.27       54.60      9.80 o 
 -20   4   1      735.82      651.26     23.12 o 
 -19   4   1        7.19       14.65      5.73 o 
 -18   4   1      437.03      400.97     14.71 o 
 -17   4   1       20.38       42.04      5.11 o 
 -16   4   1      874.81      674.84     16.97 o 
 -15   4   1        1.50       -0.16      3.30 o 
 -14   4   1      241.12      263.22      9.35 o 
 -13   4   1       29.00       21.01      3.67 o 
 -12   4   1     3451.33     3204.34     54.02 o 
 -11   4   1      267.11      266.36      9.36 o 
 -10   4   1      262.39      293.97      8.62 o 
  -9   4   1      260.77      317.09      8.75 o 
  -8   4   1     1039.56     1140.15     21.28 o 
  -7   4   1     4325.86     3994.96     58.65 o 
  -6   4   1      935.43     1047.84     15.93 o 
  -5   4   1      256.10      361.39      6.74 o 
  -4   4   1      391.44      490.43     24.41 o 
  -3   4   1     7287.65     8160.33    106.93 o 
  -2   4   1      394.83      652.02     26.95 o 
  -1   4   1    17680.68    17512.00    227.81 o 
   1   4   1    15077.46    14428.59    188.14 o 
   3   4   1     4004.59     3714.62     47.06 o 
   4   4   1     1466.83     1589.55     21.40 o 
   5   4   1     1954.65     1977.88     26.28 o 
   6   4   1      192.00      350.38     25.56 o 
   7   4   1      742.27      875.00     15.09 o 
   8   4   1      212.52      209.54      6.79 o 
   9   4   1       26.33       40.75      3.75 o 
  10   4   1      783.33      753.64     27.59 o 
  11   4   1      581.34      724.16     16.19 o 
  12   4   1      280.99      241.63      8.64 o 
  13   4   1      447.13      441.56     16.35 o 
  14   4   1        0.41        3.90      3.13 o 
  15   4   1       26.53       71.33      6.08 o 
  16   4   1      391.57      316.48     13.68 o 
  17   4   1        0.91       27.02      5.44 o 
  18   4   1       43.87       69.47      9.01 o 
  19   4   1      164.85      189.17     13.57 o 
  20   4   1      373.33      441.11     20.68 o 
  21   4   1      176.27      249.41     33.78 o 
 -21   5   1       70.67       86.22     10.70 o 
 -20   5   1        5.05       43.29      8.16 o 
 -19   5   1     1236.42     1211.95     30.28 o 
 -18   5   1        4.33       32.58      5.33 o 
 -17   5   1     2621.83     2608.44     51.50 o 
 -16   5   1        3.91      180.01     24.57 o 
 -15   5   1       72.41       98.66      6.80 o 
 -14   5   1     1791.12     1874.34     35.16 o 
 -13   5   1        6.53       10.20      3.32 o 
 -12   5   1      176.60      266.61     14.19 o 
 -11   5   1     1464.70     1512.07     31.35 o 
 -10   5   1        0.41       12.33      3.10 o 
  -9   5   1     3237.30     3346.89     55.39 o 
  -8   5   1      732.77      957.05     22.02 o 
  -7   5   1     1532.02     1468.57     23.92 o 
  -6   5   1    23955.34    25212.65    327.99 o 
  -5   5   1        1.20      125.22     18.60 o 
  -4   5   1    21484.64    21973.68    285.03 o 
  -3   5   1       51.08     2168.63     85.64 o 
  -2   5   1      852.73      606.19      9.61 o 
   0   5   1    27618.67    29275.13    391.26 o 
   1   5   1      305.95      308.11      6.37 o 
   2   5   1    30601.72    30045.11    365.44 o 
   3   5   1     1465.23     2288.55    223.14 o 
   4   5   1     1446.78     1525.56     21.01 o 
   5   5   1     8874.64    10201.77    126.01 o 
   6   5   1      256.70      350.19      7.81 o 
   7   5   1     5750.82     5735.92     90.68 o 
   8   5   1     1991.01     2163.08     37.50 o 
   9   5   1      206.82      206.60      7.76 o 
  10   5   1     1810.18     1809.44     32.95 o 
  11   5   1     1168.11     1158.30     23.36 o 
  12   5   1       66.01       64.71      5.33 o 
  13   5   1     3863.65     3683.85     62.47 o 
  14   5   1      464.97      463.55     13.28 o 
  15   5   1     2886.72     2712.82     48.83 o 
  16   5   1       17.07      156.21      9.90 o 
  17   5   1      312.60      327.52     12.56 o 
  18   5   1      228.37      267.42     14.25 o 
  19   5   1      560.69      504.59     22.56 o 
  20   5   1       27.87       38.65      9.03 o 
 -21   6   1        0.34       31.73     15.35 o 
 -20   6   1     2558.33     2491.46     60.07 o 
 -19   6   1       51.76       81.58      8.51 o 
 -18   6   1       75.34       71.98      7.08 o 
 -17   6   1       38.13       87.56      7.16 o 
 -16   6   1      347.99      422.31     13.42 o 
 -15   6   1      563.58      552.79     15.23 o 
 -14   6   1     2963.99     2632.39     47.13 o 
 -13   6   1      903.38      933.81     20.63 o 
 -12   6   1     2641.99     2523.95     44.66 o 
 -11   6   1      476.91      447.90     13.05 o 
 -10   6   1     2245.92     2250.01     40.69 o 
  -9   6   1     2826.27     3064.22     61.39 o 
  -8   6   1        2.32       36.62      3.96 o 
  -7   6   1     2778.62     2671.76     49.45 o 
  -6   6   1      808.51     1008.07     18.87 o 
  -5   6   1      496.91      465.05      9.27 o 
  -4   6   1      493.03      609.80     13.55 o 
  -3   6   1     1170.27     1165.37     16.89 o 
  -2   6   1      122.55      520.32     26.61 o 
  -1   6   1     6962.65     6345.05     84.99 o 
   0   6   1      603.08      919.81     30.58 o 
   1   6   1     5433.92     6305.72     84.50 o 
   2   6   1     1390.08     1254.16     18.05 o 
   3   6   1     2951.11     2902.17     38.08 o 
   4   6   1       16.64       35.64      3.48 o 
   5   6   1     2632.77     2755.56     38.97 o 
   6   6   1      338.77      446.02     15.46 o 
   7   6   1      707.77      622.03     14.01 o 
   8   6   1     3347.12     3429.85     57.04 o 
   9   6   1     1815.73     1773.10     32.49 o 
  10   6   1      718.87      716.82     16.48 o 
  11   6   1     1010.46     1166.90     23.93 o 
  12   6   1      533.48      566.49     14.70 o 
  13   6   1        3.25      159.38      8.28 o 
  14   6   1     1256.76     1073.02     23.61 o 
  15   6   1      133.56      172.32      9.18 o 
  16   6   1     1187.42     1094.32     24.83 o 
  17   6   1       10.20        0.46      4.56 o 
  18   6   1      504.32      426.15     15.92 o 
  19   6   1      109.23      254.37     15.97 o 
  20   6   1      429.12      557.85     43.33 o 
 -20   7   1       46.44       36.62      9.95 o 
 -19   7   1        1.26        5.22      5.24 o 
 -18   7   1       12.32       11.16      4.89 o 
 -17   7   1       11.72       18.00      4.75 o 
 -16   7   1        5.74       10.30      4.28 o 
 -15   7   1       91.55       96.59      7.16 o 
 -14   7   1      301.65      314.40     11.50 o 
 -13   7   1     1010.00      958.83     21.49 o 
 -12   7   1      646.25      655.46     16.36 o 
 -11   7   1      486.24      513.28     13.66 o 
 -10   7   1      652.37      647.66     15.48 o 
  -9   7   1      100.65       88.70      5.80 o 
  -8   7   1      157.99      173.84     11.72 o 
  -7   7   1     1171.47     1236.51     23.82 o 
  -6   7   1        0.65       34.02      3.54 o 
  -5   7   1      365.03      512.95     16.73 o 
  -4   7   1      111.13      153.07      6.98 o 
  -3   7   1       87.71      138.79      5.83 o 
  -2   7   1        0.19        2.81      1.58 o 
  -1   7   1        0.43      244.30     17.40 o 
   0   7   1     3399.36     3828.13     53.08 o 
   1   7   1       48.16       56.84      3.36 o 
   2   7   1      868.54      742.72     13.63 o 
   3   7   1     1604.03     1562.10     22.32 o 
   4   7   1     3930.09     3832.22     53.33 o 
   5   7   1      758.13      711.44     14.10 o 
   6   7   1     2070.29     2055.68     33.57 o 
   7   7   1      655.79      615.80     14.36 o 
   8   7   1       80.60       96.99      6.59 o 
   9   7   1      274.15      272.52      9.44 o 
  10   7   1       29.38       65.97      5.40 o 
  11   7   1      222.05      242.33      9.74 o 
  12   7   1      671.84      637.29     16.27 o 
  13   7   1       81.28       85.04      6.68 o 
  14   7   1       92.54      100.80      7.27 o 
  15   7   1       26.10       12.92      4.34 o 
  16   7   1       96.43       96.69      8.57 o 
  17   7   1       50.33       71.00      7.20 o 
  18   7   1        0.01        5.36      4.82 o 
  19   7   1       49.39       66.08      9.50 o 
 -19   8   1       97.39      152.64     11.46 o 
 -18   8   1      240.41      255.44     12.69 o 
 -17   8   1       68.70       84.02      7.71 o 
 -16   8   1       96.09      104.28      8.05 o 
 -15   8   1        4.28       16.48      4.60 o 
 -14   8   1      473.10      458.77     13.99 o 
 -13   8   1      101.64      138.76      8.23 o 
 -12   8   1     2187.49     2010.06     37.94 o 
 -11   8   1     1083.02     1211.92     25.22 o 
 -10   8   1     1675.70     1570.75     32.35 o 
  -9   8   1       44.22       46.47      4.64 o 
  -8   8   1       17.69       18.77      4.68 o 
  -7   8   1     4833.04     4984.78     80.85 o 
  -6   8   1      684.05      698.31     15.76 o 
  -5   8   1      495.47      545.65     11.82 o 
  -4   8   1     1567.67     1714.64     25.29 o 
  -3   8   1     1398.96     1452.87     22.74 o 
  -2   8   1      312.21      307.58      8.04 o 
  -1   8   1     1808.71     1772.32     25.19 o 
   0   8   1      651.87      754.62     13.59 o 
   1   8   1      402.26      391.53      8.77 o 
   2   8   1       14.85       98.09      8.32 o 
   3   8   1     3009.57     3088.32     43.91 o 
   4   8   1     1723.49     1643.90     27.52 o 
   5   8   1      973.63      948.56     18.45 o 
   6   8   1      338.84      587.95     12.93 o 
   7   8   1       58.44       58.58      4.94 o 
   8   8   1       37.85       41.13      4.47 o 
   9   8   1      560.55      628.24     15.64 o 
  10   8   1     2223.63     2162.04     39.83 o 
  11   8   1       83.06      181.74      8.88 o 
  12   8   1      641.14      622.90     20.66 o 
  13   8   1       75.34      101.55      7.46 o 
  14   8   1      265.41      239.63     12.35 o 
  15   8   1      192.91      170.69     12.44 o 
  16   8   1      166.41      140.72     10.80 o 
  17   8   1       49.64       86.64      8.93 o 
  18   8   1      722.16      713.16     24.93 o 
 -18   9   1       36.70       61.76     20.47 o 
 -17   9   1     1213.47     1187.14     30.66 o 
 -16   9   1      146.95      220.48     17.05 o 
 -15   9   1     1023.64      994.59     26.17 o 
 -14   9   1      127.04      250.52     14.88 o 
 -13   9   1      683.30      660.79     19.45 o 
 -12   9   1     1561.09     1605.94     35.64 o 
 -11   9   1     1747.43     1678.55     36.40 o 
 -10   9   1       15.68        9.32      4.87 o 
  -9   9   1     2067.67     2100.00     42.85 o 
  -8   9   1     2379.95     2326.79     46.24 o 
  -7   9   1      215.73      332.66     16.62 o 
  -6   9   1     1064.53     1084.46     24.85 o 
  -5   9   1        8.66      233.04     22.86 o 
  -4   9   1     2176.83     2084.60     41.07 o 
  -3   9   1      381.34      524.12     11.89 o 
  -2   9   1       14.87       26.15      3.18 o 
  -1   9   1     1015.94     1066.72     21.41 o 
   0   9   1      208.86      242.13      7.42 o 
   1   9   1      257.09      289.31      8.37 o 
   2   9   1     2091.97     2019.55     39.45 o 
   3   9   1        7.31       92.65     12.51 o 
   4   9   1     4921.56     4664.83     75.74 o 
   5   9   1      415.17      450.61     12.16 o 
   6   9   1     2576.99     2634.06     45.89 o 
   7   9   1     3569.20     3639.82     68.00 o 
   8   9   1     2134.16     2214.69     48.11 o 
   9   9   1        0.21       -1.08      3.68 o 
  10   9   1      363.34      453.36     14.97 o 
  11   9   1     1518.29     1518.45     34.21 o 
  12   9   1      962.54      917.94     24.20 o 
  13   9   1     2596.21     2532.06     58.74 o 
  14   9   1       87.85      119.36      9.55 o 
  15   9   1     1448.16     1372.87     33.38 o 
  16   9   1       51.54      102.12      9.27 o 
  17   9   1      258.97      316.97     33.78 o 
 -16  10   1      119.27      126.65     17.11 o 
 -15  10   1       80.01       86.83     10.14 o 
 -14  10   1       61.16       57.49      8.73 o 
 -13  10   1       76.88       90.71      9.54 o 
 -12  10   1       39.50       54.81      7.75 o 
 -11  10   1      139.63      121.31     10.13 o 
 -10  10   1      275.91      246.45     17.43 o 
  -9  10   1      291.35      257.96     13.75 o 
  -8  10   1       13.56       46.67      7.61 o 
  -7  10   1      458.44      460.46     16.59 o 
  -6  10   1        3.04       12.67      4.68 o 
  -5  10   1     2369.85     2294.05     51.46 o 
  -4  10   1     1288.79     1286.84     32.28 o 
  -3  10   1      484.23      455.51     15.65 o 
  -2  10   1      257.47      303.51     10.78 o 
  -1  10   1      752.57      731.38     16.81 o 
   0  10   1     1000.28     1034.29     21.56 o 
   1  10   1        2.66       34.68      5.18 o 
   2  10   1       85.59      140.66     21.65 o 
   3  10   1     2371.58     2226.87     43.69 o 
   4  10   1       48.88      183.62     11.55 o 
   5  10   1       90.43      116.26      7.13 o 
   6  10   1      209.29      194.31      9.01 o 
   7  10   1      603.31      565.25     19.14 o 
   8  10   1      225.41      260.48     12.00 o 
   9  10   1       25.68       45.75      6.92 o 
  10  10   1       39.41       23.13      6.99 o 
  11  10   1      135.20      168.57     14.05 o 
  12  10   1       22.99       22.17      6.74 o 
  13  10   1       55.02       78.58      9.36 o 
  14  10   1        3.28       10.24      6.14 o 
  15  10   1        3.29       13.28      9.66 o 
 -15  11   1      152.90      143.64     25.25 o 
 -14  11   1       76.02       84.99     25.42 o 
 -13  11   1       15.71       29.02      8.00 o 
 -12  11   1        2.47       15.44      6.50 o 
 -11  11   1       51.14       51.27      7.99 o 
 -10  11   1       69.91       75.46     25.48 o 
  -9  11   1        9.52        8.22      8.47 o 
  -8  11   1      530.56      598.21     20.47 o 
  -7  11   1      276.55      331.50     15.14 o 
  -6  11   1      765.48      713.26     22.47 o 
  -5  11   1      113.18      145.94     10.49 o 
  -4  11   1      412.14      458.69     19.29 o 
  -3  11   1       35.78       80.21     10.44 o 
  -2  11   1       46.16       45.31      6.13 o 
  -1  11   1      107.32      264.71     12.71 o 
   0  11   1     2613.56     2567.23     49.98 o 
   1  11   1      409.33      433.30     15.66 o 
   2  11   1      558.24      470.13     16.63 o 
   3  11   1      148.57      205.02     12.41 o 
   4  11   1      123.08      148.94     10.54 o 
   5  11   1       59.90      104.98      9.25 o 
   6  11   1      352.54      366.57     15.13 o 
   7  11   1      511.54      459.72     18.95 o 
   8  11   1       27.95       31.20      6.50 o 
   9  11   1       41.51       55.01      7.91 o 
  10  11   1       30.50       35.59      7.19 o 
  11  11   1      194.89      199.87     13.73 o 
  12  11   1      122.78      127.74     11.92 o 
  13  11   1        3.08       22.91     10.82 o 
  14  11   1       21.56       35.83     18.77 o 
 -13  12   1      129.38      251.12     31.73 o 
 -12  12   1      977.20     1120.83     64.83 o 
 -11  12   1        1.57        9.24      8.00 o 
 -10  12   1       59.96       82.77     11.48 o 
  -9  12   1     1170.44     1244.06     34.65 o 
  -8  12   1       10.20       18.69      7.24 o 
  -7  12   1       11.01        6.46      5.40 o 
  -6  12   1      353.48      411.75     17.01 o 
  -5  12   1        5.57        8.22      5.13 o 
  -4  12   1       39.70       42.34      6.99 o 
  -3  12   1     1202.32     1223.15     32.44 o 
  -2  12   1      113.40      104.52     10.69 o 
  -1  12   1      355.17      359.47     20.58 o 
   0  12   1        6.58       32.24      8.44 o 
   1  12   1       32.45       34.05      6.39 o 
   2  12   1      757.85      787.06     23.87 o 
   3  12   1        2.62        1.74      4.58 o 
   4  12   1       10.56       18.39      5.60 o 
   5  12   1      813.92      805.08     25.01 o 
   6  12   1       42.25       45.84      7.62 o 
   7  12   1      239.62      239.40     14.49 o 
   8  12   1      633.62      686.12     26.94 o 
   9  12   1      317.19      312.42     16.87 o 
  10  12   1      174.66      165.58     15.41 o 
  11  12   1      310.04      435.31     27.56 o 
  12  12   1      398.59      452.76     42.31 o 
  -9  13   1      129.79      144.67     26.27 o 
  -8  13   1      571.95      629.38     26.57 o 
  -7  13   1      133.79      111.12     12.74 o 
  -6  13   1      109.11      102.13     11.83 o 
  -5  13   1       94.76      110.20     13.83 o 
  -4  13   1      394.59      376.70     25.41 o 
  -3  13   1       53.46       86.14     20.30 o 
  -2  13   1       32.80       52.20     15.69 o 
  -1  13   1       99.08      157.29     24.22 o 
   1  13   1       37.73       61.76     17.06 o 
   2  13   1      644.16      673.62     32.19 o 
   3  13   1      249.03      304.54     18.46 o 
   4  13   1      212.62      234.68     16.72 o 
   5  13   1        6.50       15.55      7.58 o 
   6  13   1       77.34       84.38     11.62 o 
   7  13   1      341.99      415.36     22.02 o 
   8  13   1       73.34      106.79     21.50 o 
  -4  14   1       23.54       34.31     10.96 o 
  -3  14   1      114.25      151.83     26.61 o 
  -2  14   1      114.49      112.94     23.54 o 
  -1  14   1       16.52       19.79     15.69 o 
   0  14   1       19.94       23.20     15.35 o 
   1  14   1       26.51       24.57     14.33 o 
   2  14   1       17.70       21.84     14.33 o 
   3  14   1       33.91       24.84     10.25 o 
   4  14   1      123.06      127.61     25.59 o 
 -22   0   2      335.49      394.41     27.74 o 
 -21   0   2      312.92      302.75     44.18 o 
 -20   0   2       94.86       96.09     22.69 o 
 -19   0   2     1510.67     1526.86     55.85 o 
 -18   0   2      136.90      178.48     30.37 o 
 -17   0   2     3758.90     4209.21    124.94 o 
 -16   0   2     1123.54     1072.95     40.52 o 
 -15   0   2      542.24      499.69     23.63 o 
 -14   0   2     1380.97     1338.97     36.04 o 
 -13   0   2        2.26       48.21      8.31 o 
 -12   0   2     2950.27     3286.21     65.05 o 
 -11   0   2     2883.99     2772.93     55.14 o 
 -10   0   2     1013.59      985.14     21.96 o 
  -9   0   2    15047.41    15573.75    287.61 o 
  -8   0   2        7.73       89.73      9.89 o 
  -7   0   2      159.82      268.46     12.11 o 
  -5   0   2    12518.97    13285.60    244.59 o 
  -4   0   2    56886.62    54404.27   1509.18 o 
  -3   0   2      858.08      746.86     16.45 o 
  -2   0   2     3492.48     3749.89     69.70 o 
  -1   0   2     2402.48     1976.41     43.82 o 
   0   0   2      866.35      845.97     14.67 o 
   1   0   2     9652.19    10545.46    171.61 o 
   2   0   2    49188.98    50262.24    926.55 o 
   3   0   2      492.15      580.02     12.85 o 
   4   0   2    13150.17    13476.05    247.92 o 
   5   0   2      566.65      474.03     11.37 o 
   6   0   2      951.48     1156.51     24.31 o 
   7   0   2    36470.39    36127.22    661.89 o 
   8   0   2      711.80      729.20     17.31 o 
   9   0   2       27.57      164.46     11.60 o 
  10   0   2     1519.03     1630.13     34.75 o 
  11   0   2      704.21      728.29     21.47 o 
  12   0   2     1549.46     1492.60     38.85 o 
  13   0   2      639.31      626.29     27.25 o 
  14   0   2      719.96      664.73     29.43 o 
  15   0   2     6281.29     6379.37    181.99 o 
  16   0   2        1.83        4.38      6.22 o 
  17   0   2     2548.46     2699.91     98.09 o 
  18   0   2      696.03      657.32     32.33 o 
  19   0   2       65.57      103.58     14.84 o 
  20   0   2      217.89      242.41     22.67 o 
  21   0   2      775.42      931.92     43.65 o 
 -22   1   2      202.23      232.70     15.30 o 
 -21   1   2      203.45      211.80     14.19 o 
 -20   1   2     4145.01     4053.28     88.04 o 
 -19   1   2       88.19       73.27      8.72 o 
 -18   1   2     1763.96     1617.29     42.25 o 
 -17   1   2      233.69      288.22     14.04 o 
 -16   1   2     1206.86     1140.20     32.01 o 
 -15   1   2     3080.83     2805.40     53.61 o 
 -14   1   2     3336.46     3379.19     56.30 o 
 -13   1   2      360.31      280.70      8.32 o 
 -12   1   2       31.50       46.80      3.80 o 
 -11   1   2     2961.35     3001.94     41.96 o 
 -10   1   2      989.15      817.05     13.31 o 
  -9   1   2     7979.07     7933.29    104.87 o 
  -8   1   2      444.27      416.46     11.42 o 
  -7   1   2      193.13      350.04     55.44 o 
  -6   1   2     3375.81     3191.22     42.91 o 
  -5   1   2    10116.39    10036.26    131.05 o 
  -4   1   2       17.85       24.98      1.70 o 
  -3   1   2    11207.83    11633.47    151.13 o 
  -2   1   2        7.31        5.62      1.06 o 
  -1   1   2     3992.93     3674.08     55.76 o 
   0   1   2     1168.26     1339.83     19.46 o 
   1   1   2    14941.87    15208.05    184.87 o 
   2   1   2     2578.06     2682.69     33.74 o 
   3   1   2     5678.43     5749.16     75.52 o 
   4   1   2       40.90       41.72      2.45 o 
   5   1   2     4237.34     4257.31     56.94 o 
   6   1   2     4008.88     3680.51     49.76 o 
   7   1   2     3670.50     3993.90     54.13 o 
   8   1   2     1165.82     1048.49     16.37 o 
   9   1   2      225.15      318.45     11.28 o 
  10   1   2      178.74      199.66      5.41 o 
  11   1   2      191.33      200.90      7.29 o 
  12   1   2     3451.89     3601.70     59.73 o 
  13   1   2      567.93      674.42     15.58 o 
  14   1   2      404.76      445.48     16.03 o 
  15   1   2      112.92      140.71     10.36 o 
  16   1   2      399.47      440.73     16.92 o 
  17   1   2      382.61      320.92     15.86 o 
  18   1   2     2092.91     2213.79     53.33 o 
  19   1   2      119.96      128.61     13.53 o 
  20   1   2       50.13       71.74      9.75 o 
  21   1   2       59.09       78.99     16.28 o 
 -22   2   2      111.83      101.72     15.03 o 
 -21   2   2      111.17      143.21     12.10 o 
 -20   2   2       29.46       34.25      6.94 o 
 -19   2   2      193.80      180.72     12.30 o 
 -18   2   2      158.56      125.00     10.06 o 
 -17   2   2     2506.94     2630.44     67.57 o 
 -16   2   2        4.52       16.88      4.02 o 
 -15   2   2     1310.50     1381.79     26.79 o 
 -14   2   2       13.56       29.36      5.16 o 
 -13   2   2     2752.48     2692.37     45.85 o 
 -12   2   2     4724.54     4630.39     81.85 o 
 -11   2   2     2709.83     2843.53     43.34 o 
 -10   2   2      539.17      696.61     13.09 o 
  -9   2   2       78.77       88.13      5.67 o 
  -8   2   2     6833.17     8950.97    117.79 o 
  -7   2   2       34.47      121.12     10.58 o 
  -6   2   2     2393.45     2574.24     73.38 o 
  -5   2   2       33.41       73.82     10.87 o 
  -4   2   2     4499.43     5099.25     96.59 o 
  -3   2   2      448.33      546.67     15.18 o 
  -2   2   2    28892.34    29767.53    414.03 o 
  -1   2   2     1083.84     1188.15     17.88 o 
   0   2   2    21331.03    21946.44    372.42 o 
   1   2   2     1988.26     2063.46     26.24 o 
   2   2   2    18967.64    18325.55    222.99 o 
   3   2   2    11937.44    12044.09    155.93 o 
   4   2   2    10436.54    10482.12    136.84 o 
   5   2   2     3921.61     4444.38     63.30 o 
   6   2   2    22260.17    22820.04    296.11 o 
   7   2   2      789.34      843.44     13.36 o 
   8   2   2      193.38      268.51      6.17 o 
   9   2   2     6790.66     6797.87     97.54 o 
  10   2   2      802.39      956.07     19.14 o 
  11   2   2      634.12      688.02     24.44 o 
  12   2   2      465.17      427.27     11.47 o 
  13   2   2     1395.37     1405.90     27.27 o 
  14   2   2      209.67      184.17      8.38 o 
  15   2   2     4642.04     4673.71     97.26 o 
  16   2   2       83.49       76.98      8.29 o 
  17   2   2       44.23       50.79      7.43 o 
  18   2   2       30.76       39.28      7.03 o 
  19   2   2      178.39      213.41     15.07 o 
  20   2   2       35.93       34.27      7.99 o 
  21   2   2       94.52      128.63     25.59 o 
 -22   3   2     1285.94     1313.95     37.77 o 
 -21   3   2       78.72       75.70      9.41 o 
 -20   3   2      981.68     1027.93     38.24 o 
 -19   3   2        7.10       25.54      6.14 o 
 -18   3   2     4550.91     4649.80     97.65 o 
 -17   3   2      478.70      453.75     14.74 o 
 -16   3   2     1849.68     1564.89     38.15 o 
 -15   3   2      587.14      574.36     16.04 o 
 -14   3   2       97.44      118.59      6.63 o 
 -13   3   2     3805.85     3706.40     61.41 o 
 -12   3   2     9274.71     9896.18    153.74 o 
 -11   3   2     1046.77     1006.18     20.60 o 
 -10   3   2      295.11      347.56      8.55 o 
  -9   3   2      717.33      668.30     12.41 o 
  -8   3   2     2661.18     2893.07     43.26 o 
  -7   3   2    23998.79    24175.50    314.10 o 
  -6   3   2       62.13       53.87      9.04 o 
  -5   3   2     4650.06     5056.08     67.24 o 
  -4   3   2     1459.63     1497.18     21.28 o 
  -3   3   2     1561.26     1339.79     20.67 o 
  -2   3   2      753.50      715.99     10.03 o 
  -1   3   2    13620.05    13180.84    183.59 o 
   0   3   2     1592.36     1556.99     23.20 o 
   1   3   2     2285.21     2024.13     26.13 o 
   2   3   2      150.35      150.42      6.27 o 
   3   3   2     2457.85     2026.95     26.42 o 
   4   3   2     8592.50     8503.38    104.89 o 
   5   3   2     7320.65     7566.37    166.41 o 
   6   3   2      742.33      751.47     28.17 o 
   7   3   2      437.02      317.66      7.18 o 
   8   3   2      462.82      498.93     10.08 o 
   9   3   2       63.34       85.51      8.96 o 
  10   3   2    14374.32    14472.94    222.03 o 
  11   3   2      128.07      297.33     14.27 o 
  12   3   2      489.27      472.78     17.42 o 
  13   3   2        0.99       29.15      3.82 o 
  14   3   2       87.48      125.78      8.82 o 
  15   3   2      229.36      260.25     10.25 o 
  16   3   2     2138.43     2416.83     55.97 o 
  17   3   2       40.83       27.57      6.31 o 
  18   3   2      843.56      875.63     27.38 o 
  19   3   2      104.81      128.30     11.40 o 
  20   3   2     1034.34     1082.65     33.09 o 
 -22   4   2        0.53       31.60      9.00 o 
 -21   4   2       25.42       28.86      7.71 o 
 -20   4   2      123.60      116.32     10.90 o 
 -19   4   2        2.41       28.78      6.15 o 
 -18   4   2       65.99       74.80      7.17 o 
 -17   4   2     5303.89     5392.98     89.05 o 
 -16   4   2        9.51       22.88      4.22 o 
 -15   4   2       63.14       89.35      6.33 o 
 -14   4   2     1106.95     1203.73     24.39 o 
 -13   4   2     2407.23     2283.62     40.43 o 
 -12   4   2     7831.66     7606.48    119.85 o 
 -11   4   2     4850.66     5463.39     87.10 o 
 -10   4   2     1006.56      941.49     18.88 o 
  -9   4   2     1094.13     1064.63     20.35 o 
  -8   4   2     1076.44     1180.41     19.69 o 
  -7   4   2      505.21      528.92     13.57 o 
  -6   4   2    30075.79    30674.50    397.46 o 
  -5   4   2     1043.46      977.27     15.39 o 
  -4   4   2     2448.13     2605.08     35.89 o 
  -3   4   2      510.12      656.80     34.59 o 
  -2   4   2     4042.05     4116.46     51.65 o 
  -1   4   2      792.53      772.02     12.07 o 
   0   4   2       89.15       47.75      3.02 o 
   1   4   2     4033.89     4029.95     57.58 o 
   2   4   2     1036.37      930.68     13.36 o 
   3   4   2      332.96      327.32      6.32 o 
   4   4   2    20748.64    21342.96    260.30 o 
   5   4   2     2437.05     2478.13     32.48 o 
   6   4   2      271.98      320.32     13.27 o 
   7   4   2     2649.15     2646.63     40.08 o 
   8   4   2        0.84       -1.54      3.86 o 
   9   4   2    19850.33    19636.58    298.81 o 
  10   4   2     1499.34     1769.89     56.69 o 
  11   4   2      214.38      293.49     19.35 o 
  12   4   2      413.16      458.86     12.37 o 
  13   4   2      208.08      242.81     11.47 o 
  14   4   2      371.99      353.63     11.20 o 
  15   4   2     7613.90     7418.39    119.29 o 
  16   4   2       81.87       98.47      7.14 o 
  17   4   2      379.05      354.67     16.55 o 
  18   4   2       46.51       51.73     15.12 o 
  19   4   2       62.64       86.99     10.83 o 
  20   4   2      648.87      648.50     24.14 o 
 -22   5   2       17.19       35.14     16.04 o 
 -21   5   2       12.43       17.51      7.32 o 
 -20   5   2        5.23       12.40      9.95 o 
 -19   5   2      211.64      200.56     11.63 o 
 -18   5   2      213.22      233.31     11.55 o 
 -17   5   2        0.55        3.77      3.69 o 
 -16   5   2      215.74      207.54      9.69 o 
 -15   5   2        4.42        5.22      3.26 o 
 -14   5   2        6.61       13.98      3.57 o 
 -13   5   2        1.68        7.61      3.12 o 
 -12   5   2      339.14      387.71     11.02 o 
 -11   5   2     2437.65     2296.70     49.67 o 
 -10   5   2      741.16      720.34     15.74 o 
  -9   5   2       77.96       89.76      5.19 o 
  -8   5   2     1038.46     1066.70     22.53 o 
  -7   5   2      686.65      618.63     10.74 o 
  -6   5   2       28.14       37.52      2.46 o 
  -5   5   2     4951.17     4976.20     67.09 o 
  -4   5   2      149.38      149.01      4.18 o 
  -3   5   2     8344.22     9811.95    121.06 o 
  -2   5   2      134.17      120.86      4.31 o 
  -1   5   2      286.08      187.77      7.02 o 
   0   5   2       32.55       32.65      2.18 o 
   1   5   2     2199.20     2805.31     52.02 o 
   2   5   2      342.44      374.76      8.15 o 
   3   5   2       12.93        2.66      1.89 o 
   4   5   2       45.70       56.36      2.91 o 
   5   5   2      641.04      627.27     10.19 o 
   6   5   2     2402.98     2498.29     38.21 o 
   7   5   2        2.44        3.16      2.37 o 
   8   5   2        4.58       36.84      6.43 o 
   9   5   2      729.28      729.11     21.69 o 
  10   5   2      678.44      671.47     21.85 o 
  11   5   2       64.18       61.49      6.74 o 
  12   5   2       22.96       13.03      4.15 o 
  13   5   2        1.80        4.55      3.14 o 
  14   5   2       89.06       67.04      5.87 o 
  15   5   2       30.55       18.31      4.57 o 
  16   5   2       83.69      100.39      7.40 o 
  17   5   2        2.55       16.06      5.06 o 
  18   5   2       33.59       43.47      8.15 o 
  19   5   2       36.88       39.43      8.53 o 
  20   5   2        3.79        3.07     15.69 o 
 -21   6   2     1034.55     1119.86     38.74 o 
 -20   6   2        0.52       11.81      6.30 o 
 -19   6   2      117.26      130.53      8.95 o 
 -18   6   2       74.50       76.20      9.70 o 
 -17   6   2      147.84      188.72     10.25 o 
 -16   6   2       81.74       80.86      6.73 o 
 -15   6   2     1075.34     1117.00     25.41 o 
 -14   6   2      708.50      722.65     17.56 o 
 -13   6   2       27.94      104.41     16.38 o 
 -12   6   2     1470.00     1421.99     27.77 o 
 -11   6   2      536.45      483.00     12.60 o 
 -10   6   2     1110.60     1091.29     21.97 o 
  -9   6   2     1030.56     1003.31     20.24 o 
  -8   6   2      481.60      603.40     19.66 o 
  -7   6   2      322.48      333.62      9.03 o 
  -6   6   2      909.65     1133.14     46.33 o 
  -5   6   2      604.72      547.41     10.05 o 
  -4   6   2     8633.55     9132.26    113.26 o 
  -3   6   2       34.15       17.58      2.47 o 
  -2   6   2      660.18      755.95     41.60 o 
  -1   6   2       48.29       45.62      2.78 o 
   0   6   2     4693.90     4814.96     69.42 o 
   1   6   2     1738.72     1583.16     25.10 o 
   2   6   2     7543.02     8028.27    112.91 o 
   3   6   2      333.44      330.26      6.67 o 
   4   6   2     5874.09     5865.62     74.17 o 
   5   6   2        9.96       13.21      2.76 o 
   6   6   2     3530.15     3656.70     55.06 o 
   7   6   2     3749.98     3493.76     80.20 o 
   8   6   2       21.89       64.71      9.80 o 
   9   6   2      620.79      615.99     18.03 o 
  10   6   2      854.30      849.43     18.73 o 
  11   6   2     1743.11     1615.34     30.99 o 
  12   6   2      187.67      229.02      9.65 o 
  13   6   2     1028.27     1045.41     23.01 o 
  14   6   2       12.14       15.28      3.97 o 
  15   6   2      493.00      426.79     13.46 o 
  16   6   2        7.80        9.58      4.14 o 
  17   6   2      525.91      464.97     14.97 o 
  18   6   2      186.69      199.93     11.16 o 
  19   6   2      293.02      343.20     21.26 o 
 -21   7   2        3.71       -3.02      9.13 o 
 -20   7   2     1900.23     1976.42     43.93 o 
 -19   7   2        8.65       18.04      7.63 o 
 -18   7   2      305.27      289.06     12.76 o 
 -17   7   2       42.72       32.55      5.51 o 
 -16   7   2     1222.28     1151.57     25.62 o 
 -15   7   2     1954.09     1791.08     35.19 o 
 -14   7   2     1534.72     1652.07     32.62 o 
 -13   7   2      433.70      452.73     13.16 o 
 -12   7   2     3075.46     3051.85     52.96 o 
 -11   7   2      321.91      301.69     10.03 o 
 -10   7   2       69.78       70.92      5.40 o 
  -9   7   2     1393.74     1455.95     27.67 o 
  -8   7   2      422.70      375.90     10.99 o 
  -7   7   2     8645.31     8507.82    132.82 o 
  -6   7   2       65.01       74.44     13.04 o 
  -5   7   2     2038.25     2115.94     31.10 o 
  -4   7   2       12.58       21.09      4.09 o 
  -3   7   2      939.74     1030.87     44.87 o 
  -2   7   2      575.02      618.80     10.51 o 
  -1   7   2     1147.26     1203.07     19.08 o 
   0   7   2      722.41      785.68     13.56 o 
   1   7   2     6659.73     6609.85     83.47 o 
   2   7   2     1798.24     1731.66     25.72 o 
   3   7   2     1035.12      988.52     15.33 o 
   4   7   2     1550.77     1660.30     25.34 o 
   5   7   2     1314.36     1293.96     60.38 o 
   6   7   2      191.30      207.55      7.11 o 
   7   7   2      784.89      844.21     18.10 o 
   8   7   2      284.63      265.64      9.19 o 
   9   7   2        2.89       22.50      3.92 o 
  10   7   2     3982.85     3853.74     66.59 o 
  11   7   2      239.06      220.37     11.51 o 
  12   7   2     4564.99     4531.20     76.10 o 
  13   7   2       55.35      134.01     12.94 o 
  14   7   2       85.00      132.19     10.32 o 
  15   7   2       18.26       19.28      4.64 o 
  16   7   2        2.95       13.80      4.94 o 
  17   7   2       73.97       92.96      9.03 o 
  18   7   2     1917.38     2019.56     58.37 o 
  19   7   2       44.20       67.22     17.40 o 
 -19   8   2        1.73       17.37      7.37 o 
 -18   8   2       14.17       13.21      6.34 o 
 -17   8   2      427.56      444.35     16.43 o 
 -16   8   2      132.12      152.32     10.47 o 
 -15   8   2     1427.02     1473.50     33.83 o 
 -14   8   2      115.88      122.96      8.85 o 
 -13   8   2      426.22      476.05     15.36 o 
 -12   8   2      640.81      613.60     18.44 o 
 -11   8   2      158.36      144.82      8.79 o 
 -10   8   2     1780.90     1755.79     36.59 o 
  -9   8   2     2457.23     2496.61     48.63 o 
  -8   8   2      777.51      715.18     18.33 o 
  -7   8   2       14.49        8.94      3.42 o 
  -6   8   2       21.57       20.87      4.50 o 
  -5   8   2       44.49       54.38      4.97 o 
  -4   8   2     6233.25     6235.29     90.67 o 
  -3   8   2      109.33      138.31      5.85 o 
  -2   8   2      271.00      294.35      7.91 o 
  -1   8   2        2.54        3.44      2.03 o 
   0   8   2        3.62       11.19      2.49 o 
   1   8   2      317.43      283.04      7.21 o 
   2   8   2     2481.28     2654.27     48.49 o 
   3   8   2      317.05      259.90      7.80 o 
   4   8   2       29.81       43.62      4.57 o 
   5   8   2        4.24        6.73      2.85 o 
   6   8   2     1155.70     1234.73     25.58 o 
   7   8   2     4448.94     4381.67     79.85 o 
   8   8   2        1.76       79.10     18.08 o 
   9   8   2       28.51       32.30      4.94 o 
  10   8   2      122.44      148.27      9.07 o 
  11   8   2        5.73       17.17      4.53 o 
  12   8   2      104.40      120.19      8.95 o 
  13   8   2      974.11     1042.47     26.39 o 
  14   8   2       29.30       32.21      5.71 o 
  15   8   2      663.39      659.20     20.95 o 
  16   8   2       15.98       19.70      5.75 o 
  17   8   2      247.84      234.58     25.61 o 
 -18   9   2      397.51      440.04     23.11 o 
 -17   9   2       10.74       16.82      6.42 o 
 -16   9   2        8.43       17.20      5.52 o 
 -15   9   2       42.03       44.12      9.43 o 
 -14   9   2      122.28      114.78      9.12 o 
 -13   9   2      355.97      316.63     14.77 o 
 -12   9   2        3.58       10.57      4.55 o 
 -11   9   2        0.07        0.51      3.76 o 
 -10   9   2        4.49        7.93      4.05 o 
  -9   9   2     1110.59     1131.12     26.42 o 
  -8   9   2       86.35       80.04      9.27 o 
  -7   9   2      888.33      822.66     20.51 o 
  -6   9   2        2.64       13.61      3.54 o 
  -5   9   2      340.94      350.93     13.12 o 
  -4   9   2       37.77       51.79      5.96 o 
  -3   9   2      412.94      395.53      9.98 o 
  -2   9   2       30.10       45.05      4.14 o 
  -1   9   2        0.70        5.44      2.41 o 
   0   9   2       22.45       27.24      4.65 o 
   1   9   2      123.08      132.46      5.61 o 
   2   9   2       43.67       44.13      3.92 o 
   3   9   2      155.26      176.39      7.81 o 
   4   9   2      588.71      481.89     12.84 o 
   5   9   2      416.22      448.74     12.55 o 
   6   9   2      157.28      167.80     10.26 o 
   7   9   2      714.31      744.71     22.80 o 
   8   9   2       51.41       47.51      5.96 o 
   9   9   2       26.05       36.00      5.51 o 
  10   9   2      104.88      111.22     11.26 o 
  11   9   2      291.06      248.94     12.34 o 
  12   9   2       53.23       38.23      5.95 o 
  13   9   2        6.38       11.85      5.02 o 
  14   9   2       39.49       42.38      6.98 o 
  15   9   2       25.18       24.33      6.26 o 
  16   9   2      210.70      192.37     33.78 o 
 -17  10   2     1235.12     1496.82     82.57 o 
 -16  10   2       39.89       52.57     12.65 o 
 -15  10   2       44.82       36.50      7.68 o 
 -14  10   2       86.91      105.25      9.15 o 
 -13  10   2      329.65      377.33     15.86 o 
 -12  10   2      849.48      889.42     23.81 o 
 -11  10   2       23.65       53.63      6.37 o 
 -10  10   2      335.64      295.46     12.81 o 
  -9  10   2      725.33      841.43     30.03 o 
  -8  10   2        0.96       21.76      4.56 o 
  -7  10   2        2.07       10.32      4.03 o 
  -6  10   2     2218.61     2282.67     45.54 o 
  -5  10   2       91.07       82.48      7.22 o 
  -4  10   2     2464.16     2255.47     44.66 o 
  -3  10   2        3.56        8.24      3.78 o 
  -2  10   2     2687.06     2519.81     40.77 o 
  -1  10   2      191.55      184.35      8.41 o 
   0  10   2       91.01      114.66     22.81 o 
   1  10   2      305.48      317.84      9.23 o 
   2  10   2     2062.09     2121.46     38.33 o 
   3  10   2      444.90      409.63     11.95 o 
   4  10   2     2914.59     2955.67     51.31 o 
   5  10   2      232.16      232.19      9.79 o 
   6  10   2      395.11      340.71     11.69 o 
   7  10   2     1446.09     1478.09     33.09 o 
   8  10   2       12.74       18.95      5.04 o 
   9  10   2      819.26      803.31     21.94 o 
  10  10   2      579.05      622.01     26.89 o 
  11  10   2        3.37        6.38      4.62 o 
  12  10   2       72.55       60.75      7.71 o 
  13  10   2        4.14       16.26      5.67 o 
  14  10   2        1.96        5.17      6.42 o 
  15  10   2     1235.70     1388.87     54.52 o 
 -14  11   2      197.46      194.82     30.37 o 
 -13  11   2      209.20      215.40     23.47 o 
 -12  11   2      376.60      368.33     18.92 o 
 -11  11   2       14.79       18.96      6.37 o 
 -10  11   2      164.39      166.92     11.99 o 
  -9  11   2      209.05      193.77     12.58 o 
  -8  11   2      110.11       91.83      8.91 o 
  -7  11   2     1021.55     1059.34     29.32 o 
  -6  11   2       22.04       33.52      6.18 o 
  -5  11   2      608.95      622.51     27.23 o 
  -4  11   2       87.36      108.78      8.89 o 
  -3  11   2       23.91       46.34      7.30 o 
  -2  11   2        0.04        3.51      4.27 o 
  -1  11   2     1867.21     1950.39     39.79 o 
   0  11   2       63.60       74.83      7.44 o 
   1  11   2      895.12      909.75     29.15 o 
   2  11   2      599.28      534.92     18.06 o 
   3  11   2       92.63       82.53      8.19 o 
   4  11   2      477.15      512.36     23.16 o 
   5  11   2      248.70      293.99     17.14 o 
   6  11   2        1.62        8.76      5.00 o 
   7  11   2      227.49      201.89     12.98 o 
   8  11   2      197.99      183.72     12.60 o 
   9  11   2       61.90       66.38      9.41 o 
  10  11   2      653.76      650.36     41.81 o 
  11  11   2        1.68       11.64      7.74 o 
  12  11   2      564.10      552.21     30.24 o 
 -11  12   2        2.54       -7.33      7.33 o 
 -10  12   2        0.14        1.63      6.59 o 
  -9  12   2       52.77       47.79      8.97 o 
  -8  12   2       59.37       81.91     10.82 o 
  -7  12   2        7.55        0.51      5.82 o 
  -6  12   2       13.90       20.29      6.94 o 
  -5  12   2        2.16        3.19      5.60 o 
  -4  12   2      385.33      341.84     17.59 o 
  -3  12   2       40.23       37.71      7.04 o 
  -2  12   2       16.04       40.30      9.37 o 
  -1  12   2        4.95        8.87      9.89 o 
   0  12   2        4.41       12.45      7.24 o 
   1  12   2        0.30       14.91      7.86 o 
   2  12   2      336.84      357.16     29.98 o 
   3  12   2       32.67       11.52      6.17 o 
   4  12   2       57.72       78.59     12.91 o 
   5  12   2       34.76       66.23     29.51 o 
   6  12   2        0.15       16.72      8.54 o 
   7  12   2       31.23       30.88     10.62 o 
   8  12   2       38.28       41.26     11.25 o 
   9  12   2       41.48       37.04      9.30 o 
  10  12   2        6.75       13.65     13.99 o 
  -8  13   2        3.37        9.60      7.75 o 
  -7  13   2       11.82        5.10      7.30 o 
  -6  13   2       42.68       43.27     12.80 o 
  -5  13   2      123.72      145.17     15.80 o 
  -4  13   2       26.48       15.54     11.94 o 
  -3  13   2       50.48       52.39     11.22 o 
  -2  13   2       11.09       10.24     11.26 o 
  -1  13   2      133.32      148.76     24.57 o 
   0  13   2        5.56       21.84     12.97 o 
   1  13   2       18.10       10.24     12.28 o 
   2  13   2        1.13        0.90      6.49 o 
   3  13   2       11.57       40.86     11.00 o 
   4  13   2       71.75       46.68      9.47 o 
   5  13   2       54.89       60.09      9.71 o 
   6  13   2      189.89      229.76     17.26 o 
   7  13   2      199.83      264.08     32.07 o 
  -4  14   2      795.88      835.93     51.86 o 
   3  14   2        2.79       26.27     13.65 o 
 -23   1   3       62.86       60.69     11.97 o 
 -22   1   3       24.03       36.13      8.52 o 
 -21   1   3      610.37      556.37     20.72 o 
 -20   1   3        5.14       55.32     13.64 o 
 -19   1   3      483.35      512.80     18.80 o 
 -18   1   3      666.93      838.10     33.69 o 
 -17   1   3     1103.97     1007.23     27.71 o 
 -16   1   3        4.20        9.06      4.01 o 
 -15   1   3        7.21       16.39      3.55 o 
 -13   1   3     1828.86     1804.58     29.25 o 
 -12   1   3     2750.70     3094.35     43.44 o 
 -11   1   3      108.01       92.91      3.73 o 
 -10   1   3    12219.21    11811.32    155.21 o 
  -9   1   3     3718.42     4261.09     57.58 o 
  -8   1   3      382.14      385.11      7.19 o 
  -7   1   3      195.79      171.84      8.37 o 
  -6   1   3     4965.29     4964.40     65.89 o 
  -5   1   3       12.53        0.07      0.96 o 
  -4   1   3      153.92      115.92      3.03 o 
  -3   1   3      771.58      551.90      8.37 o 
  -2   1   3    49444.59    48308.14    755.56 o 
  -1   1   3      394.55      474.31      8.75 o 
   0   1   3      237.82      329.59      5.01 o 
   1   1   3     2542.08     2408.76     30.52 o 
   2   1   3     2076.44     2050.02     26.33 o 
   3   1   3      767.07      917.44     13.65 o 
   4   1   3     2665.03     2516.11     34.56 o 
   5   1   3      500.59      436.40      7.79 o 
   6   1   3     7231.24     7717.37    102.14 o 
   7   1   3      482.42      443.17      9.42 o 
   8   1   3        4.07       11.60      1.73 o 
   9   1   3    10180.46    10370.02    137.32 o 
  10   1   3      426.65      494.92     11.15 o 
  11   1   3     2397.42     2232.82     38.99 o 
  12   1   3      111.62       83.44      5.48 o 
  13   1   3       32.57       41.37      7.85 o 
  14   1   3       79.18      122.86      9.36 o 
  15   1   3     4100.72     4233.02     89.29 o 
  16   1   3       45.59       70.74      7.95 o 
  17   1   3      793.37      801.69     47.15 o 
  18   1   3       93.69      137.87     11.59 o 
  19   1   3       88.53       92.96     10.59 o 
  20   1   3      304.58      276.01     17.25 o 
 -23   2   3       10.41       66.51     41.46 o 
 -22   2   3      248.20      206.94     14.56 o 
 -21   2   3       52.67       68.16      8.83 o 
 -20   2   3      686.26      637.65     22.12 o 
 -19   2   3      121.99      106.73     13.15 o 
 -18   2   3     7432.53     6917.75    179.26 o 
 -17   2   3       58.86       94.90     16.10 o 
 -16   2   3     4770.03     4905.72     88.92 o 
 -15   2   3     1085.56     1154.16     23.20 o 
 -14   2   3      150.62      140.47      7.25 o 
 -13   2   3     4854.71     5046.34     81.04 o 
 -12   2   3      346.81      344.52      8.36 o 
 -11   2   3     1741.61     1578.46     26.95 o 
 -10   2   3     2943.21     2785.43     38.95 o 
  -9   2   3     2173.75     2028.51     28.92 o 
  -8   2   3     1427.82     1481.86     21.58 o 
  -7   2   3     1942.77     1666.79     23.85 o 
  -6   2   3      229.47      212.51      5.37 o 
  -5   2   3      553.57      556.72      9.00 o 
  -4   2   3     4886.30     5106.87     67.56 o 
  -3   2   3     5446.54     5718.87     75.41 o 
  -2   2   3     2002.76     1956.36     29.06 o 
  -1   2   3      545.42      581.23      9.62 o 
   0   2   3     2998.32     2801.68     37.63 o 
   1   2   3      488.90      462.97      7.69 o 
   2   2   3     1062.80     1168.01     15.82 o 
   3   2   3     1127.72     1003.06     13.99 o 
   4   2   3      513.59      515.42      8.23 o 
   5   2   3     1054.09     1156.78     17.30 o 
   6   2   3     1298.30     1153.23     17.55 o 
   7   2   3       76.66       73.65      3.48 o 
   8   2   3     2119.09     2102.76     30.45 o 
   9   2   3      393.89      359.00      8.49 o 
  10   2   3     2593.81     2794.81     47.19 o 
  11   2   3        1.98        4.41      2.50 o 
  12   2   3     3652.22     3260.51     55.27 o 
  13   2   3      491.13      638.69     38.79 o 
  14   2   3     1122.19     1221.49     31.98 o 
  16   2   3       78.60       87.49      8.87 o 
  17   2   3      667.88      688.12     23.07 o 
  18   2   3      778.27      762.92     28.32 o 
  19   2   3       99.36       96.17     10.64 o 
  20   2   3     1256.23     1356.29     49.54 o 
 -23   3   3      122.19      166.23     19.06 o 
 -22   3   3       12.47       14.58      6.78 o 
 -21   3   3       37.50       59.60      8.65 o 
 -20   3   3       57.58       66.30      8.30 o 
 -19   3   3       22.16       21.84      5.68 o 
 -18   3   3        6.19       30.44      6.71 o 
 -17   3   3       11.76       21.20      6.15 o 
 -16   3   3      235.26      291.53     11.07 o 
 -15   3   3      272.06      320.92     14.88 o 
 -14   3   3      200.87      164.07      7.47 o 
 -13   3   3     2068.83     1975.16     35.27 o 
 -12   3   3      970.41      994.06     19.95 o 
 -11   3   3       93.56      103.70      5.38 o 
 -10   3   3      576.87      447.05      9.49 o 
  -9   3   3      433.55      354.78      9.58 o 
  -8   3   3     1913.20     2041.74     29.03 o 
  -7   3   3      233.07      225.09      4.98 o 
  -6   3   3     2290.20     2614.96     36.04 o 
  -5   3   3      259.40      226.66     12.83 o 
  -4   3   3     7008.38     6612.22     87.25 o 
  -3   3   3     2216.46     2167.28     29.88 o 
  -2   3   3      997.71     1147.10     17.90 o 
  -1   3   3     2836.11     2745.42     39.95 o 
   0   3   3     5174.69     5065.07     67.32 o 
   1   3   3      451.64      381.34     10.03 o 
   2   3   3     3188.73     3015.26     38.43 o 
   3   3   3      847.73      955.96     13.66 o 
   4   3   3      317.38      457.58      7.63 o 
   5   3   3     1457.04     1613.19     23.40 o 
   6   3   3     1407.40     1341.87     20.03 o 
   7   3   3       23.67       72.57      7.44 o 
   8   3   3      533.15      555.33     11.31 o 
   9   3   3     1589.19     1551.52     28.35 o 
  10   3   3       79.30       85.45      7.75 o 
  11   3   3      667.88      552.10     16.83 o 
  12   3   3     1243.37     1169.18     23.74 o 
  13   3   3      748.44      725.02     21.23 o 
  14   3   3       47.30       53.15      5.25 o 
  15   3   3     1040.53     1022.39     25.14 o 
  16   3   3       43.59       35.62      6.59 o 
  17   3   3      153.15      135.29     11.24 o 
  18   3   3       34.58       30.51      6.93 o 
  19   3   3      205.72      241.20     17.98 o 
  20   3   3      347.92      401.38     28.70 o 
 -22   4   3        1.66       12.00      6.77 o 
 -21   4   3       53.08       94.91     10.07 o 
 -20   4   3       36.48       36.17      7.02 o 
 -19   4   3      680.00      608.25     26.02 o 
 -18   4   3      902.68      830.97     22.29 o 
 -17   4   3      147.95      134.79      9.08 o 
 -16   4   3       16.73       40.90      5.86 o 
 -15   4   3      407.85      401.27     11.72 o 
 -14   4   3      246.38      255.90      9.01 o 
 -13   4   3     3929.05     3643.89     60.80 o 
 -12   4   3      148.38      133.46      7.31 o 
 -11   4   3      106.04      112.48      5.91 o 
 -10   4   3       64.49       68.73      4.48 o 
  -9   4   3     2304.65     2374.32     36.61 o 
  -8   4   3      162.62      235.20      7.88 o 
  -7   4   3     2397.31     2303.28     32.47 o 
  -6   4   3      416.82      534.75     19.97 o 
  -5   4   3     2001.54     2124.69     31.82 o 
  -4   4   3      617.19      684.98     12.19 o 
  -3   4   3      815.30      832.87     12.96 o 
  -2   4   3     3125.53     3137.34     39.80 o 
  -1   4   3      343.95      299.17     15.26 o 
   0   4   3      432.35      492.04      8.37 o 
   1   4   3     1640.04     1270.31     17.58 o 
   2   4   3     1162.35     1052.51     15.01 o 
   3   4   3     3439.53     3897.57     49.60 o 
   4   4   3      923.98      897.27     13.86 o 
   5   4   3      539.80      586.84      9.53 o 
   6   4   3      489.48      529.17     10.92 o 
   7   4   3      622.35      538.64     10.94 o 
   8   4   3        6.59        7.15      2.41 o 
   9   4   3       37.02       51.09      4.35 o 
  10   4   3      878.72      822.12     21.67 o 
  11   4   3      276.12      248.36      8.85 o 
  12   4   3      685.23      666.55     16.15 o 
  13   4   3      591.86      530.27     17.00 o 
  14   4   3      762.85      592.31     15.58 o 
  15   4   3       10.04       38.41      5.34 o 
  16   4   3       32.60       38.49      6.79 o 
  17   4   3        0.64       -0.40      5.15 o 
  18   4   3      657.64      573.91     21.66 o 
  19   4   3       32.98       18.40      7.62 o 
  20   4   3      462.68      505.99     42.99 o 
 -22   5   3        3.57       26.39     17.06 o 
 -21   5   3     1410.03     1425.94     39.43 o 
 -20   5   3       29.34       78.70     11.31 o 
 -19   5   3       75.82       78.03      8.76 o 
 -18   5   3      641.60      601.72     16.50 o 
 -17   5   3      365.54      356.76     12.22 o 
 -16   5   3      181.29      177.34      8.98 o 
 -15   5   3     2817.83     2868.17     50.42 o 
 -14   5   3      406.31      464.29     20.02 o 
 -13   5   3      658.23      668.23     16.40 o 
 -12   5   3     3989.04     3964.52     65.62 o 
 -11   5   3       44.58       55.34      5.05 o 
 -10   5   3     2707.30     2657.33     45.15 o 
  -9   5   3      975.34     1048.80     41.55 o 
  -8   5   3     1636.12     1448.01     23.80 o 
  -7   5   3        5.67        3.51      2.94 o 
  -6   5   3     1218.32     1445.26     42.42 o 
  -5   5   3       11.06       43.18      3.68 o 
  -4   5   3    11877.62    12029.62    157.99 o 
  -3   5   3      779.26      780.82     40.28 o 
  -2   5   3    29448.74    30392.31    369.37 o 
  -1   5   3      874.13      832.34     22.55 o 
   0   5   3     7636.69     7934.78    105.02 o 
   1   5   3     1193.84     1468.50     32.88 o 
   2   5   3     4700.33     4958.94     62.74 o 
   3   5   3     7028.69     6947.85     86.86 o 
   4   5   3    11937.69    12508.16    154.10 o 
   5   5   3       34.91       27.99      3.18 o 
   6   5   3     5923.44     5431.85     73.50 o 
   7   5   3     3206.33     3073.22     66.69 o 
   8   5   3      343.89      308.09     10.35 o 
   9   5   3     2129.77     2319.50     40.70 o 
  10   5   3        5.81       17.08      4.78 o 
  11   5   3     2635.30     2572.38     45.38 o 
  12   5   3      307.36      378.71     15.36 o 
  13   5   3        1.36        8.11      3.39 o 
  14   5   3      144.53      138.15      8.10 o 
  15   5   3      704.02      646.44     17.14 o 
  16   5   3       27.87       32.28      5.18 o 
  17   5   3     1574.18     1543.66     48.49 o 
  18   5   3       11.70       31.30     20.47 o 
  19   5   3      483.60      430.76     28.68 o 
 -22   6   3        0.36       -3.07     11.26 o 
 -21   6   3        1.12       40.90      8.14 o 
 -20   6   3      111.08      108.39     10.29 o 
 -19   6   3      106.56      115.14      8.45 o 
 -18   6   3     1666.23     1552.52     32.08 o 
 -17   6   3      165.44      179.13      9.56 o 
 -16   6   3     2585.29     2320.17     42.99 o 
 -15   6   3      656.31      696.54     19.08 o 
 -14   6   3      104.94      108.86      6.96 o 
 -13   6   3     1569.66     1594.13     30.70 o 
 -12   6   3        4.18        8.95      3.23 o 
 -11   6   3     1047.43      979.84     20.48 o 
 -10   6   3     2577.47     2611.60     44.92 o 
  -9   6   3       72.88       98.03     11.28 o 
  -8   6   3       34.94       30.19      3.94 o 
  -7   6   3     1563.77     1729.40     47.68 o 
  -6   6   3        0.70        3.09      2.49 o 
  -5   6   3     8095.20     8189.07    109.03 o 
  -4   6   3       10.07        4.52      3.01 o 
  -3   6   3      514.65      790.52     13.86 o 
  -2   6   3      469.45      323.79      6.57 o 
  -1   6   3       11.74       50.63      3.40 o 
   0   6   3       71.67      130.36      5.13 o 
   1   6   3     1523.02     1383.19     19.79 o 
   2   6   3        1.45       -1.27      1.77 o 
   3   6   3     1899.79     1964.33     27.00 o 
   4   6   3     6899.23     6893.47     92.27 o 
   5   6   3      184.16      185.83      5.68 o 
   6   6   3     1742.95     1697.78     28.13 o 
   7   6   3     2129.34     2074.87     41.53 o 
   8   6   3      875.40      849.07     18.30 o 
   9   6   3       51.29       65.66      5.15 o 
  10   6   3      254.39      311.33     18.79 o 
  11   6   3      878.87      826.48     19.02 o 
  12   6   3     4185.61     3875.02     65.98 o 
  13   6   3       67.90      114.99     48.62 o 
  14   6   3      447.93      479.96     14.43 o 
  15   6   3      138.25      149.53      9.89 o 
  16   6   3      115.46      128.66      8.80 o 
  17   6   3      141.74      141.60      9.52 o 
  18   6   3     1006.16      970.52     38.48 o 
 -21   7   3       34.75       72.29     14.21 o 
 -20   7   3       23.09       15.86      6.51 o 
 -19   7   3       38.63       56.68      7.61 o 
 -18   7   3       20.70       36.18      6.24 o 
 -17   7   3        7.35       18.56      5.39 o 
 -16   7   3      550.43      485.54     16.06 o 
 -15   7   3        1.53        5.16      3.76 o 
 -14   7   3      219.69      196.80      9.45 o 
 -13   7   3      530.17      524.32     14.30 o 
 -12   7   3       23.32       42.65     11.94 o 
 -11   7   3      169.30      146.41      7.50 o 
 -10   7   3       74.92       83.10      6.13 o 
  -9   7   3      266.92      265.17      8.72 o 
  -8   7   3      361.03      327.07     10.93 o 
  -7   7   3       67.69       57.79      5.08 o 
  -6   7   3     3336.54     3452.38     56.84 o 
  -5   7   3      612.78      556.39     13.83 o 
  -4   7   3      658.12      662.95     13.11 o 
  -3   7   3      334.89      328.73     11.80 o 
  -2   7   3      733.00      923.58     19.49 o 
  -1   7   3     1209.20     1220.72     24.76 o 
   0   7   3      567.34      546.31     16.65 o 
   1   7   3       79.08       75.46      4.76 o 
   2   7   3      213.76      212.53      7.69 o 
   3   7   3      413.58      482.60     25.06 o 
   4   7   3        2.97        5.45      2.89 o 
   5   7   3     1243.62     1239.58     24.05 o 
   6   7   3      135.52      132.03      6.76 o 
   7   7   3     1362.44     1269.99     27.79 o 
   8   7   3      259.25      252.70     10.52 o 
   9   7   3     2494.82     2310.01     45.96 o 
  10   7   3      966.08      829.91     21.32 o 
  11   7   3      864.26      738.53     25.95 o 
  12   7   3       71.08       62.72      6.83 o 
  13   7   3        6.73       26.50      4.95 o 
  14   7   3       19.67       25.78      5.29 o 
  15   7   3      381.95      354.30     14.58 o 
  16   7   3       27.22       30.46      6.45 o 
  17   7   3        2.76       10.86      5.36 o 
  18   7   3       34.73       48.50      9.32 o 
 -20   8   3      218.60      232.04     22.56 o 
 -19   8   3       27.23       31.14      7.99 o 
 -18   8   3      121.93      110.41     10.11 o 
 -17   8   3      395.86      404.76     15.85 o 
 -16   8   3      236.18      207.15     13.04 o 
 -15   8   3      743.34      763.38     21.26 o 
 -14   8   3      129.75      124.84      9.02 o 
 -13   8   3     1587.72     1552.04     34.30 o 
 -12   8   3      224.41      239.19     11.27 o 
 -11   8   3     2069.42     1994.05     45.09 o 
 -10   8   3      268.97      246.44     17.02 o 
  -9   8   3      302.58      318.12     11.39 o 
  -8   8   3      407.75      405.78     12.82 o 
  -7   8   3     4966.91     5188.09     92.21 o 
  -6   8   3      425.12      468.80     13.95 o 
  -5   8   3     7675.83     7604.64    119.50 o 
  -4   8   3      723.48      671.74     13.76 o 
  -3   8   3      172.56      183.27      6.67 o 
  -2   8   3      517.45      511.38     11.35 o 
  -1   8   3     1111.84     1000.22     20.34 o 
   0   8   3      800.81      690.67     14.01 o 
   1   8   3      163.86      178.25      7.06 o 
   2   8   3       73.03       75.30      5.49 o 
   3   8   3     3931.16     3618.65     54.90 o 
   4   8   3      799.51      855.75     27.72 o 
   5   8   3     1361.94     1268.68     25.07 o 
   6   8   3       12.63       16.46      3.61 o 
   7   8   3       48.54       40.26      6.76 o 
   8   8   3       13.14        6.80      6.80 o 
   9   8   3     1052.39      953.59     24.80 o 
  10   8   3      598.83      596.51     17.59 o 
  11   8   3       12.68       16.32      4.69 o 
  12   8   3      223.65      274.53     13.23 o 
  13   8   3        0.37        1.76      4.42 o 
  14   8   3      223.20      239.83     16.65 o 
  15   8   3       59.43       78.04      8.16 o 
  16   8   3       70.32       72.54      7.91 o 
  17   8   3       77.48       78.42     12.08 o 
 -19   9   3      907.20     1012.66     63.80 o 
 -18   9   3      136.19      196.92     16.50 o 
 -17   9   3      547.38      555.51     18.87 o 
 -16   9   3      489.84      493.58     19.35 o 
 -15   9   3      883.71      880.84     24.09 o 
 -14   9   3       79.48      120.80     10.32 o 
 -13   9   3     1905.77     1841.66     39.92 o 
 -12   9   3      470.98      558.28     19.01 o 
 -11   9   3        1.08        9.86      4.14 o 
 -10   9   3     6000.72     5872.01    105.31 o 
  -9   9   3      211.00      204.13     11.54 o 
  -8   9   3       52.06       41.99      5.99 o 
  -7   9   3      357.77      433.87     13.49 o 
  -6   9   3     1328.04     1238.83     27.37 o 
  -5   9   3      167.89      197.82      9.48 o 
  -4   9   3      841.21      932.74     24.40 o 
  -3   9   3        5.72       11.42      2.70 o 
  -2   9   3     2614.22     2535.47     40.49 o 
  -1   9   3       16.14       14.96      4.00 o 
   0   9   3       28.54       43.31      3.96 o 
   1   9   3     1661.02     1601.62     27.39 o 
   2   9   3       46.27       36.43      3.87 o 
   3   9   3      713.78      674.58     16.10 o 
   4   9   3      331.61      356.35     10.96 o 
   5   9   3     1526.61     1455.45     29.35 o 
   6   9   3     1680.45     1674.47     32.18 o 
   7   9   3     1517.58     1477.97     46.08 o 
   8   9   3      456.10      389.14     13.84 o 
   9   9   3     4432.68     4460.48     83.13 o 
  10   9   3      476.94      470.62     16.00 o 
  11   9   3     1757.77     1769.54     39.15 o 
  12   9   3        1.80       37.07      6.02 o 
  13   9   3       39.28       66.25      7.52 o 
  14   9   3       54.74       63.60      7.77 o 
  15   9   3     1191.03     1113.92     32.79 o 
  16   9   3       22.18       65.17     19.11 o 
 -17  10   3       24.13       33.10     17.40 o 
 -16  10   3        3.89        5.81     11.74 o 
 -15  10   3       28.06       50.23     10.02 o 
 -14  10   3      478.80      507.98     22.75 o 
 -13  10   3       12.49        6.41      5.49 o 
 -12  10   3       73.77       83.68      9.31 o 
 -11  10   3      748.44      748.20     20.83 o 
 -10  10   3       92.30       86.67      7.71 o 
  -9  10   3      199.75      214.39     18.81 o 
  -8  10   3      858.62      862.43     22.07 o 
  -7  10   3      460.17      446.81     14.29 o 
  -6  10   3      466.34      441.28     20.07 o 
  -5  10   3     3905.04     3727.55     69.25 o 
  -4  10   3      500.72      468.64     14.24 o 
  -3  10   3      312.89      294.67     10.55 o 
  -2  10   3       91.28       83.75      8.83 o 
  -1  10   3     2200.84     2139.14     35.60 o 
   0  10   3      169.10      185.23      7.69 o 
   1  10   3      655.07      683.82     16.00 o 
   2  10   3     1027.66      990.17     22.28 o 
   3  10   3     2645.34     2730.00     47.97 o 
   4  10   3      243.47      259.39     10.26 o 
   5  10   3      622.62      586.79     15.49 o 
   6  10   3      191.63      174.74      9.10 o 
   7  10   3       30.90       30.33      5.85 o 
   8  10   3       24.34       37.40      5.92 o 
   9  10   3      174.78      182.03     10.91 o 
  10  10   3       71.52       72.37     12.56 o 
  11  10   3        0.69       17.43      5.80 o 
  12  10   3       59.27       87.15     10.54 o 
  13  10   3      245.24      225.57     15.07 o 
  14  10   3      399.13      385.89     37.53 o 
 -14  11   3      157.99      164.11     28.32 o 
 -13  11   3       46.31       43.43      9.79 o 
 -12  11   3       18.62       27.23      8.58 o 
 -11  11   3        5.03       14.80      6.81 o 
 -10  11   3        8.23        2.38      5.96 o 
  -9  11   3      158.74      157.47     11.48 o 
  -8  11   3      263.37      191.56     12.13 o 
  -7  11   3        5.34       15.49      5.15 o 
  -6  11   3       44.92       44.38      7.53 o 
  -5  11   3       80.92       99.95     10.29 o 
  -4  11   3      511.72      518.64     17.80 o 
  -3  11   3      555.04      524.46     20.33 o 
  -2  11   3     1354.28     1145.17     29.62 o 
  -1  11   3      379.55      363.92     18.62 o 
   0  11   3       27.41       41.03      5.56 o 
   1  11   3        3.38        1.92      5.48 o 
   2  11   3      335.78      341.51     12.53 o 
   3  11   3      156.75      144.42      9.13 o 
   4  11   3      283.27      268.14     12.12 o 
   5  11   3        5.21        7.22      4.06 o 
   6  11   3      200.08      196.63     11.10 o 
   7  11   3       14.27       16.91      5.96 o 
   8  11   3      141.71      146.44     11.52 o 
   9  11   3       11.16       14.40      6.32 o 
  10  11   3        0.04        2.40      6.02 o 
  11  11   3       94.10       87.67     11.90 o 
  12  11   3       33.73       18.42     14.67 o 
 -11  12   3       25.89       18.66     10.25 o 
 -10  12   3      484.12      547.24     46.91 o 
  -9  12   3      233.93      221.48     16.60 o 
  -8  12   3       46.74       36.13      8.52 o 
  -7  12   3      713.23      639.33     25.39 o 
  -6  12   3        9.15        6.47     10.75 o 
  -5  12   3      489.68      495.28     25.91 o 
  -4  12   3      138.23      167.76     13.25 o 
  -3  12   3       47.63       35.21      9.51 o 
  -2  12   3      326.77      347.29     38.90 o 
  -1  12   3        4.49        9.21     10.92 o 
   0  12   3        4.17        8.46      8.87 o 
   1  12   3     1496.42     1445.84     42.92 o 
   2  12   3       14.15       20.99      6.71 o 
   3  12   3       35.44       48.85      8.56 o 
   4  12   3      368.36      395.09     20.45 o 
   5  12   3       20.30       17.12      7.48 o 
   6  12   3      581.93      616.23     40.12 o 
   7  12   3      307.12      341.43     20.73 o 
   8  12   3      123.77      118.93     17.24 o 
   9  12   3       61.54       99.63     22.52 o 
  -8  13   3      145.80      122.93     13.37 o 
  -7  13   3        2.71       -0.52      6.40 o 
  -6  13   3        7.16       11.95      9.01 o 
  -5  13   3      146.58      184.79     15.35 o 
  -4  13   3      647.49      532.74     28.04 o 
  -3  13   3        6.70        2.07     10.58 o 
  -2  13   3      326.84      377.02     36.51 o 
  -1  13   3      140.52      148.08     24.22 o 
   0  13   3       18.35       16.72     12.97 o 
   1  13   3       75.53       99.01     13.99 o 
   2  13   3       81.70       80.80     10.68 o 
   3  13   3      122.16      146.01     17.12 o 
   4  13   3        2.13       -3.29      8.20 o 
   5  13   3       20.60       23.40     11.94 o 
 -23   0   4      199.66      174.98     18.70 o 
 -22   0   4       96.37      121.69     19.11 o 
 -21   0   4      436.64      513.64     60.22 o 
 -20   0   4      649.77      562.37     43.67 o 
 -19   0   4     4023.57     4098.80    123.37 o 
 -18   0   4     1637.93     1484.53     52.70 o 
 -16   0   4      226.30      193.06     15.07 o 
 -15   0   4       15.52       25.25      8.19 o 
 -14   0   4     4654.41     4542.06    104.52 o 
 -13   0   4     3832.34     3722.22     73.23 o 
 -12   0   4     1265.21     1166.62     34.67 o 
 -11   0   4       94.16       91.15     10.47 o 
 -10   0   4     7636.02     8367.13    156.95 o 
  -9   0   4     1833.56     1853.45     37.66 o 
  -8   0   4     5489.94     4590.10     87.45 o 
  -7   0   4       88.87      123.30      4.80 o 
  -6   0   4     5844.13     6073.02    113.68 o 
  -5   0   4       59.66       48.30      5.41 o 
  -4   0   4      671.57      694.59     14.96 o 
  -3   0   4    17410.79    18108.12    332.34 o 
  -2   0   4   329145.91   245076.64  11258.69 o 
  -1   0   4    14998.85    14883.64    273.41 o 
   0   0   4      686.80      759.10     14.18 o 
   1   0   4     2093.79     2009.83     34.67 o 
   2   0   4      843.03      640.44     12.75 o 
   3   0   4     9837.84     9257.32    171.98 o 
   4   0   4     5064.68     4702.81     89.29 o 
   5   0   4      518.58      613.56     14.93 o 
   6   0   4     7286.80     7588.14    142.71 o 
   7   0   4     1361.59     1289.24     28.13 o 
   8   0   4       36.81       41.17      4.17 o 
   9   0   4     2576.04     2694.18     54.76 o 
  10   0   4      691.42      698.22     18.22 o 
  11   0   4      871.21      751.53     23.21 o 
  12   0   4        7.80       15.56      6.65 o 
  13   0   4    15306.10    15646.52    424.16 o 
  14   0   4      283.04      278.14     19.41 o 
  15   0   4       50.80      133.19     14.42 o 
  16   0   4       40.56       92.28     13.11 o 
  17   0   4      304.11      276.80     21.92 o 
  18   0   4      150.67      169.04     18.46 o 
  19   0   4      824.69      797.20     38.96 o 
 -23   1   4        0.92        9.69      6.31 o 
 -22   1   4      392.60      362.72     20.59 o 
 -21   1   4       19.54       20.86      6.08 o 
 -20   1   4      354.90      319.36     15.77 o 
 -19   1   4      586.45      566.98     19.69 o 
 -18   1   4     2275.34     2427.31     55.17 o 
 -17   1   4      211.99      195.09     11.29 o 
 -16   1   4     4756.45     4309.45     78.63 o 
 -15   1   4      208.95      178.30      7.57 o 
 -14   1   4      112.11      132.65      5.68 o 
 -13   1   4     1842.57     1644.08     27.18 o 
 -12   1   4     2226.26     2058.73     30.14 o 
 -11   1   4      411.38      382.23      7.83 o 
 -10   1   4     1652.41     1879.27     27.28 o 
  -9   1   4     1015.91      973.82     15.25 o 
  -8   1   4      233.00      283.00     10.98 o 
  -7   1   4     1925.09     2223.29     30.99 o 
  -6   1   4       49.17       53.81      2.92 o 
  -5   1   4     8563.06     8903.63    116.61 o 
  -4   1   4     3384.65     3163.16     42.43 o 
  -3   1   4      249.29      296.31      5.24 o 
  -2   1   4     1061.62      911.58     14.34 o 
  -1   1   4    40155.01    42163.68    540.76 o 
   0   1   4      149.90      210.72      4.01 o 
   1   1   4     9256.55     9291.72    113.91 o 
   2   1   4      546.73      541.70      8.37 o 
   3   1   4     1353.95     1068.31     15.02 o 
   4   1   4     2177.78     2072.88     29.23 o 
   5   1   4     1419.34     1494.30     22.00 o 
   6   1   4     4314.68     4427.42     60.10 o 
   7   1   4      199.08      210.49      5.40 o 
   8   1   4     4782.55     4809.32     65.71 o 
   9   1   4       45.11       44.29      3.29 o 
  10   1   4      381.77      375.38     11.99 o 
  11   1   4       72.53       68.15      5.09 o 
  12   1   4     2697.91     2633.39     61.65 o 
  13   1   4        0.62       -2.61      3.75 o 
  14   1   4     3063.71     3212.67     70.06 o 
  15   1   4      238.90      227.23     13.18 o 
  16   1   4        9.25       12.66      5.32 o 
  17   1   4       71.67       72.14      9.26 o 
  18   1   4        0.29       10.86      6.14 o 
  19   1   4      580.51      534.44     21.62 o 
 -23   2   4      337.69      342.79     18.22 o 
 -22   2   4        2.66       10.15      5.71 o 
 -21   2   4      335.95      410.04     18.07 o 
 -20   2   4        8.24       12.62      5.49 o 
 -19   2   4       60.37       60.03      9.15 o 
 -18   2   4        0.37       -1.95      4.12 o 
 -17   2   4      555.57      498.81     15.14 o 
 -16   2   4      414.41      342.66     18.01 o 
 -15   2   4     3399.22     3312.62     55.79 o 
 -14   2   4        0.38        6.58      2.77 o 
 -13   2   4      427.62      442.83     17.50 o 
 -12   2   4      265.26      233.76      8.16 o 
 -11   2   4      103.19      126.89     18.25 o 
 -10   2   4     5933.16     5936.79     79.72 o 
  -9   2   4     3523.68     3508.11     48.19 o 
  -8   2   4      769.19      904.37     17.22 o 
  -7   2   4       10.60       25.07      1.93 o 
  -6   2   4      453.64      623.56     10.21 o 
  -5   2   4     6401.66     5932.86     78.53 o 
  -4   2   4    13392.03    13004.64    169.45 o 
  -3   2   4        2.32        2.89      1.04 o 
  -2   2   4     4142.56     4187.94     64.46 o 
  -1   2   4     1595.57     1522.59     22.90 o 
   0   2   4      119.38      147.19      3.52 o 
   1   2   4      837.63      857.39     13.98 o 
   2   2   4      890.27      986.06     13.91 o 
   3   2   4       99.62       84.85      2.86 o 
   4   2   4     5305.91     5237.88     65.83 o 
   5   2   4     8028.55     8721.40    115.18 o 
   6   2   4      774.25      710.89     15.15 o 
   7   2   4     2279.57     2235.14     32.16 o 
   8   2   4     1123.09     1054.35     18.53 o 
   9   2   4      494.74      507.18     11.39 o 
  10   2   4        0.19        1.95      2.47 o 
  11   2   4     6288.10     6260.25    100.06 o 
  12   2   4        1.57        5.71      2.96 o 
  13   2   4      366.58      361.01     12.54 o 
  14   2   4       25.32       18.95      5.23 o 
  15   2   4      261.97      263.54     18.52 o 
  16   2   4       33.88       18.84      5.93 o 
  17   2   4      442.01      450.58     18.33 o 
  18   2   4      121.86      102.40     10.66 o 
  19   2   4        7.93       37.28      8.65 o 
 -23   3   4        3.20        5.93      7.77 o 
 -22   3   4     1066.61     1047.99     31.80 o 
 -21   3   4       13.33        6.89      5.34 o 
 -20   3   4      132.20      179.47     12.40 o 
 -19   3   4      658.09      659.07     21.96 o 
 -18   3   4      298.29      276.04     19.42 o 
 -17   3   4     1694.24     1612.47     31.34 o 
 -16   3   4     1365.98     1384.52     27.44 o 
 -15   3   4      316.83      305.99      9.73 o 
 -14   3   4      997.80     1019.38     21.02 o 
 -13   3   4     1997.02     1954.63     37.42 o 
 -12   3   4      585.08      582.42     13.44 o 
 -11   3   4    13336.40    13160.93    186.51 o 
 -10   3   4      238.93      237.62      5.87 o 
  -9   3   4     1509.77     1548.44     22.95 o 
  -8   3   4      645.34      780.32     12.67 o 
  -7   3   4     6404.95     6913.80     91.76 o 
  -6   3   4      228.27      204.01      4.65 o 
  -5   3   4    15241.28    14563.05    190.02 o 
  -4   3   4       48.50       78.20      2.62 o 
  -3   3   4     1573.26     1754.26     26.58 o 
  -2   3   4       60.63       82.70      3.00 o 
  -1   3   4      111.81       67.90      2.78 o 
   0   3   4      333.25      332.97      6.46 o 
   1   3   4     3471.22     3277.99     41.83 o 
   2   3   4       13.47       11.17      1.38 o 
   3   3   4     1077.60     1123.27     15.95 o 
   4   3   4      855.88      800.47     12.18 o 
   5   3   4       13.72        5.84      1.90 o 
   6   3   4     1905.23     1725.51     25.34 o 
   7   3   4      444.61      474.57     18.48 o 
   8   3   4      356.98      369.07     11.34 o 
   9   3   4     1259.02     1142.42     22.38 o 
  10   3   4     1848.38     1752.40     32.14 o 
  11   3   4       87.91       95.85      6.18 o 
  12   3   4     1658.99     1653.82     31.53 o 
  13   3   4      114.93      120.00      9.75 o 
  14   3   4     3459.57     3189.85     55.73 o 
  15   3   4        9.84       22.92      5.78 o 
  16   3   4     1346.33     1348.97     36.34 o 
  17   3   4      492.77      470.77     21.87 o 
  18   3   4       28.15       27.40      7.15 o 
  19   3   4      261.69      276.60     17.26 o 
 -23   4   4        4.72       17.41      9.53 o 
 -22   4   4       20.36       20.15      7.23 o 
 -21   4   4     1574.65     1585.37     54.76 o 
 -20   4   4        2.14        2.62      5.79 o 
 -19   4   4      951.63      948.53     24.67 o 
 -18   4   4        3.20        6.78      3.63 o 
 -17   4   4     2230.70     2269.78     44.81 o 
 -16   4   4      969.55      925.00     20.96 o 
 -15   4   4     3035.18     3314.28     57.04 o 
 -14   4   4       12.85       17.00      3.44 o 
 -13   4   4      334.46      346.48     10.25 o 
 -12   4   4        0.09       11.38      3.03 o 
 -11   4   4     1510.02     1455.00     33.90 o 
 -10   4   4     9563.48     9186.59    131.43 o 
  -9   4   4       15.23       11.88      3.67 o 
  -8   4   4     3300.72     2988.65     41.68 o 
  -7   4   4     1832.55     1973.75     28.40 o 
  -6   4   4      372.94      321.72      6.53 o 
  -5   4   4     1309.82     1570.74     22.87 o 
  -4   4   4     4910.60     5159.32     69.04 o 
  -3   4   4       18.41        8.87      1.64 o 
  -2   4   4     3703.46     4051.06     58.66 o 
  -1   4   4      311.09      284.67      8.19 o 
   0   4   4    10291.42    10352.45    135.95 o 
   1   4   4     1564.76     1525.11     20.87 o 
   2   4   4        7.46        2.76      1.24 o 
   3   4   4     3143.88     3150.28     40.81 o 
   4   4   4      357.23      440.10      8.79 o 
   5   4   4     4507.47     4238.96     54.41 o 
   6   4   4     3536.95     3661.55     54.47 o 
   7   4   4      338.98      334.23     13.15 o 
   8   4   4     1425.27     1327.13     27.34 o 
   9   4   4     1565.40     1501.57     28.51 o 
  10   4   4       33.31       42.77      4.38 o 
  11   4   4     9398.80     9271.36    145.64 o 
  12   4   4      378.94      336.92     10.83 o 
  13   4   4        2.96        5.14      7.83 o 
  14   4   4       63.66       63.34      5.83 o 
  15   4   4        3.35       16.44      5.87 o 
  16   4   4      401.11      388.77     17.20 o 
  17   4   4     1102.07     1181.61     40.23 o 
  18   4   4       83.76       99.95     15.76 o 
  19   4   4      367.16      372.11     27.10 o 
 -23   5   4        1.03       15.01     15.69 o 
 -22   5   4       79.87       78.58     14.23 o 
 -21   5   4        1.76       11.07      6.46 o 
 -20   5   4      213.32      193.42     11.84 o 
 -19   5   4       19.28       16.50      4.64 o 
 -18   5   4      113.43      113.66      7.89 o 
 -17   5   4      154.43      133.10      8.11 o 
 -16   5   4      661.67      697.94     17.28 o 
 -15   5   4      547.97      501.79     13.72 o 
 -14   5   4       77.81       85.09      6.06 o 
 -13   5   4      482.21      493.85     12.94 o 
 -12   5   4       17.16       11.09      3.06 o 
 -11   5   4     2644.62     2640.29     45.21 o 
 -10   5   4      511.54      489.03     11.91 o 
  -9   5   4       50.81       46.09      3.43 o 
  -8   5   4      217.31      198.15      5.31 o 
  -7   5   4      244.32      237.60      5.80 o 
  -6   5   4       39.52       45.60      3.58 o 
  -5   5   4      958.32      945.77     15.09 o 
  -4   5   4      132.55      147.14      9.06 o 
  -3   5   4       28.68       21.10      1.95 o 
  -2   5   4      365.51      355.83      7.87 o 
  -1   5   4     1909.76     1896.58     25.24 o 
   0   5   4     2180.51     2298.46     32.49 o 
   1   5   4     1052.06      915.22     14.44 o 
   2   5   4      139.37      132.77      3.94 o 
   3   5   4      347.06      359.32      7.02 o 
   4   5   4      472.81      413.35      7.83 o 
   5   5   4      374.48      363.14      7.94 o 
   6   5   4     1205.19     1190.84     20.92 o 
   7   5   4      252.31      247.49     10.90 o 
   8   5   4      150.91      117.11      6.31 o 
   9   5   4      738.29      696.12     16.76 o 
  10   5   4      674.19      634.33     15.38 o 
  11   5   4      167.02      140.45      8.98 o 
  12   5   4     1408.08     1238.92     25.67 o 
  13   5   4      161.85      147.30      8.28 o 
  14   5   4       28.32       24.69      4.69 o 
  15   5   4        3.66        1.60      3.71 o 
  16   5   4      396.29      359.30     16.68 o 
  17   5   4      251.24      267.58     15.58 o 
  18   5   4       83.91       96.24     11.67 o 
  19   5   4       59.00       63.12     20.81 o 
 -22   6   4       49.99       54.59     17.40 o 
 -21   6   4        9.87       14.21      6.69 o 
 -20   6   4      154.04      162.55     11.31 o 
 -19   6   4      502.55      495.17     15.31 o 
 -18   6   4      246.62      258.31     11.45 o 
 -17   6   4      161.26      165.33      9.24 o 
 -16   6   4      793.12      676.92     17.38 o 
 -15   6   4      983.43      950.98     21.43 o 
 -14   6   4      891.23      871.86     19.83 o 
 -13   6   4     2178.58     2201.77     39.79 o 
 -12   6   4      424.31      419.29     11.80 o 
 -11   6   4     1092.28     1130.49     22.73 o 
 -10   6   4     2092.72     2032.02     36.19 o 
  -9   6   4      470.90      473.41     14.67 o 
  -8   6   4     8870.43     8955.22    128.49 o 
  -7   6   4      371.50      439.36     26.46 o 
  -6   6   4      632.12      507.18     10.59 o 
  -5   6   4       42.62       50.03      3.34 o 
  -4   6   4      571.11      610.72     12.00 o 
  -3   6   4     1379.39     1345.37     22.34 o 
  -2   6   4     9925.06     9933.54    140.77 o 
  -1   6   4      641.40      538.84     11.00 o 
   0   6   4      767.06      729.09     13.72 o 
   1   6   4      149.73      170.49      5.35 o 
   2   6   4      742.32      778.32     13.53 o 
   3   6   4     4199.68     3978.84    106.76 o 
   4   6   4     1460.25     1491.98     33.78 o 
   5   6   4       54.46       61.88      4.71 o 
   6   6   4      825.60      790.94     17.18 o 
   7   6   4      816.38      799.90     19.45 o 
   8   6   4       20.62       38.90      7.00 o 
   9   6   4     6281.76     6072.89    107.63 o 
  10   6   4      236.13      198.07      9.88 o 
  11   6   4     1702.34     1591.22     34.58 o 
  12   6   4      336.86      329.15     12.70 o 
  13   6   4      902.10      839.38     22.40 o 
  14   6   4        0.82        7.56      4.27 o 
  15   6   4       59.02       53.73      6.62 o 
  16   6   4        2.21       15.53      5.50 o 
  17   6   4      197.23      197.26     13.90 o 
  18   6   4      181.01      190.05     28.32 o 
 -21   7   4       25.84       22.65     10.85 o 
 -20   7   4      265.18      278.83     14.58 o 
 -19   7   4      427.21      447.97     16.92 o 
 -18   7   4     1134.95     1211.15     30.04 o 
 -17   7   4      275.15      277.70     13.21 o 
 -16   7   4      901.06      953.30     28.18 o 
 -15   7   4       66.96       69.94      6.91 o 
 -14   7   4     1245.70     1296.58     29.68 o 
 -13   7   4     3844.67     3655.73     68.58 o 
 -12   7   4      160.34      142.21      9.47 o 
 -11   7   4      541.67      498.73     14.68 o 
 -10   7   4      175.25      143.52      8.08 o 
  -9   7   4     3369.04     3144.58     58.52 o 
  -8   7   4      477.27      433.34     14.06 o 
  -7   7   4     6860.41     6718.73    106.00 o 
  -6   7   4        9.24        6.88      4.53 o 
  -5   7   4     2519.11     2584.22     45.11 o 
  -4   7   4      200.50      198.98      8.88 o 
  -3   7   4     3307.37     3136.24     47.72 o 
  -2   7   4      403.19      345.43      8.51 o 
  -1   7   4       73.51       52.60      5.02 o 
   0   7   4      626.28      646.12     13.01 o 
   1   7   4     4991.40     4775.62     65.54 o 
   2   7   4     1116.65      957.25     16.33 o 
   3   7   4     2591.38     2735.03     42.47 o 
   4   7   4     4707.15     4687.91     75.67 o 
   5   7   4        2.01        0.68      5.06 o 
   6   7   4       44.21       58.86      5.01 o 
   7   7   4      225.14      225.32      9.02 o 
   8   7   4     1681.32     1645.55     51.96 o 
   9   7   4      902.68      891.21     22.38 o 
  10   7   4        7.45       20.34      4.61 o 
  11   7   4        0.08        1.56      3.72 o 
  12   7   4     1145.57     1045.52     26.09 o 
  13   7   4       54.28       65.37      7.02 o 
  14   7   4     2523.82     2446.79     50.83 o 
  15   7   4       29.48       63.42      7.21 o 
  16   7   4      196.98      173.56     11.99 o 
  17   7   4        7.35       16.10      7.20 o 
 -20   8   4       16.56        7.17     16.04 o 
 -19   8   4      517.97      466.58     20.08 o 
 -18   8   4      254.06      233.22     14.83 o 
 -17   8   4       90.85      121.27      9.61 o 
 -16   8   4      298.12      304.30     13.81 o 
 -15   8   4       29.23       39.41      5.91 o 
 -14   8   4      192.32      210.50     11.18 o 
 -13   8   4      461.40      446.90     14.76 o 
 -12   8   4        1.02        3.28      3.63 o 
 -11   8   4       60.10       65.94      6.29 o 
 -10   8   4     2439.76     2448.29     53.67 o 
  -9   8   4      336.59      289.62     12.05 o 
  -8   8   4     2498.00     2424.80     52.47 o 
  -7   8   4      167.02       90.17      7.19 o 
  -6   8   4        1.24        4.31      2.88 o 
  -5   8   4       67.16       46.31      4.14 o 
  -4   8   4      324.16      317.18      8.55 o 
  -3   8   4      156.23      147.81     11.01 o 
  -2   8   4     4063.37     4276.27     64.02 o 
  -1   8   4      187.17      146.77      6.18 o 
   0   8   4      265.73      264.08      8.30 o 
   1   8   4        7.17        4.91      2.24 o 
   2   8   4      795.19      750.58     15.21 o 
   3   8   4     1925.04     1829.43     33.43 o 
   4   8   4       42.88       48.62      7.93 o 
   5   8   4      927.67      833.69     18.69 o 
   6   8   4     2106.00     2087.97     38.11 o 
   7   8   4       66.36       80.39      6.09 o 
   8   8   4        5.82       12.48      4.18 o 
   9   8   4     1334.96     1383.53     31.35 o 
  10   8   4       33.74       27.78      5.41 o 
  11   8   4      648.36      669.50     19.57 o 
  12   8   4        1.80        7.69      5.24 o 
  13   8   4      319.48      340.22     19.92 o 
  14   8   4      109.39      105.32      9.43 o 
  15   8   4      198.29      229.27     14.92 o 
  16   8   4        4.70        8.34      7.95 o 
 -18   9   4       27.72       16.21     11.34 o 
 -17   9   4      180.98      194.07     14.09 o 
 -16   9   4      193.44      246.59     14.91 o 
 -15   9   4        6.67        5.89      5.28 o 
 -14   9   4        1.75        4.52      5.16 o 
 -13   9   4        0.85        0.24      4.70 o 
 -12   9   4        2.18        9.46      4.81 o 
 -11   9   4       60.52       53.15      6.85 o 
 -10   9   4        2.11        5.43      5.22 o 
  -9   9   4        2.70        1.95      4.37 o 
  -8   9   4       69.46       73.09      7.37 o 
  -7   9   4        1.44       -0.10      5.07 o 
  -6   9   4       45.89       44.77      7.04 o 
  -5   9   4       32.31       17.10      4.50 o 
  -4   9   4      136.74      127.74      6.70 o 
  -3   9   4      398.99      371.14     10.73 o 
  -2   9   4      112.38       89.14      5.80 o 
  -1   9   4      789.52      656.86     15.36 o 
   0   9   4      472.17      409.35     12.61 o 
   1   9   4      149.85      131.40      7.60 o 
   2   9   4       30.27       33.81      4.88 o 
   3   9   4      740.68      738.38     19.03 o 
   4   9   4       68.12       67.90      6.32 o 
   5   9   4        8.65       13.21      4.20 o 
   6   9   4      139.81      141.42      9.81 o 
   7   9   4      336.58      283.26     13.06 o 
   8   9   4        4.71        4.07      4.79 o 
   9   9   4       84.13       88.61      8.96 o 
  10   9   4        2.34        7.54      6.65 o 
  11   9   4        3.23       -0.16      5.14 o 
  12   9   4      210.14      203.55     13.82 o 
  13   9   4       12.10       17.12      6.29 o 
  14   9   4       67.48      105.67     12.40 o 
 -17  10   4        2.61        2.05     15.35 o 
 -16  10   4      237.03      219.92     23.79 o 
 -15  10   4      712.15      703.63     24.34 o 
 -14  10   4       88.71      100.76     10.22 o 
 -13  10   4       62.45       79.37      9.03 o 
 -12  10   4        0.66        4.31      5.15 o 
 -11  10   4       60.71       62.09     13.94 o 
 -10  10   4     2194.63     2153.88     61.76 o 
  -9  10   4       47.86       40.75      7.60 o 
  -8  10   4       49.67       41.51      6.50 o 
  -7  10   4      106.82      118.55      9.33 o 
  -6  10   4     2102.98     2095.60     47.65 o 
  -5  10   4        1.06        9.75      4.49 o 
  -4  10   4      102.39       96.59      8.22 o 
  -3  10   4       97.27      100.08      8.21 o 
  -2  10   4     2899.00     2889.36     49.85 o 
  -1  10   4        7.11        4.31      4.20 o 
   0  10   4     1091.92     1045.64     22.01 o 
   1  10   4     1153.80     1089.39     25.31 o 
   2  10   4        4.45       13.68      4.24 o 
   3  10   4      629.17      600.30     17.27 o 
   4  10   4        7.16        3.22      3.87 o 
   5  10   4     1537.48     1512.05     33.43 o 
   6  10   4      886.16      914.46     23.47 o 
   7  10   4      734.39      701.88     20.08 o 
   8  10   4        0.50        1.68      4.90 o 
   9  10   4      578.29      575.85     20.96 o 
  10  10   4        0.07        1.69      5.43 o 
  11  10   4     1141.30     1041.86     31.21 o 
  12  10   4        8.03       15.74      6.16 o 
  13  10   4      480.54      550.69     42.65 o 
 -16  11   4      526.16      658.16     47.43 o 
 -15  11   4      200.46      269.20     32.41 o 
 -14  11   4      299.06      283.45     24.91 o 
 -13  11   4      253.56      258.52     15.53 o 
 -12  11   4        5.57        3.69      5.19 o 
 -11  11   4      945.92      891.10     31.86 o 
 -10  11   4      116.26      122.92     12.19 o 
  -9  11   4        0.71        5.45      4.92 o 
  -8  11   4       10.18       22.42      5.74 o 
  -7  11   4      210.10      207.93     12.29 o 
  -6  11   4       10.97        9.43      4.88 o 
  -5  11   4     2605.89     2535.08     56.44 o 
  -4  11   4      143.44      124.88      9.89 o 
  -3  11   4      990.37     1019.20     39.74 o 
  -2  11   4      154.27      131.40      9.93 o 
  -1  11   4        7.25       13.46      4.22 o 
   0  11   4      583.57      551.87     16.53 o 
   1  11   4     1472.80     1424.02     31.72 o 
   2  11   4       11.83        6.82      4.44 o 
   3  11   4      912.52      904.36     23.25 o 
   4  11   4       74.45       90.17      7.94 o 
   5  11   4      171.93      166.72     10.53 o 
   6  11   4     1781.14     1794.01     39.22 o 
   7  11   4        7.88       24.95      6.61 o 
   8  11   4      113.21      117.68     11.21 o 
   9  11   4      128.61      133.04     12.56 o 
  10  11   4        2.61       -0.08      6.47 o 
  11  11   4        0.86        5.12     11.94 o 
  12  11   4      169.93      181.52     27.64 o 
 -11  12   4       38.75       47.18      9.38 o 
 -10  12   4      122.27      140.25     13.83 o 
  -9  12   4      256.35      280.77     18.37 o 
  -8  12   4       35.65       40.34      8.65 o 
  -7  12   4       21.68       19.48      7.02 o 
  -6  12   4      454.14      423.85     20.15 o 
  -5  12   4        6.96        5.07      5.96 o 
  -4  12   4       26.15       19.57      7.29 o 
  -3  12   4        8.43        9.27     11.09 o 
  -2  12   4       51.42       62.89     10.72 o 
  -1  12   4       17.63       18.42     12.28 o 
   0  12   4      341.18      356.91     18.57 o 
   1  12   4      280.93      286.58     17.46 o 
   2  12   4       20.97       30.13      9.27 o 
   3  12   4        0.92        3.31      6.16 o 
   4  12   4        5.78        4.41      6.43 o 
   5  12   4       80.33       90.45     11.52 o 
   6  12   4       60.68       78.28     11.23 o 
   7  12   4      211.59      233.08     18.04 o 
  -8  13   4        0.37       12.39      8.56 o 
  -7  13   4       63.13       98.20     14.01 o 
  -6  13   4       12.95       22.50      7.88 o 
  -5  13   4      173.63      194.12     19.15 o 
  -4  13   4       28.20       41.31     10.89 o 
  -3  13   4        1.11        4.09     11.94 o 
  -2  13   4        0.51        9.21     12.97 o 
   0  13   4       58.17       47.77     15.01 o 
   1  13   4       58.37       85.84     11.62 o 
   2  13   4        9.38       16.66     10.71 o 
   3  13   4       14.76       11.29      8.03 o 
   4  13   4        7.13       22.86     10.96 o 
 -24   1   5        0.93        2.73     12.28 o 
 -23   1   5       64.71       68.43      9.16 o 
 -22   1   5        0.51        4.73      5.94 o 
 -21   1   5      251.20      187.64     12.73 o 
 -20   1   5      377.01      340.73     24.97 o 
 -19   1   5     3170.36     2959.54     65.67 o 
 -17   1   5      260.43      245.74     10.50 o 
 -16   1   5      131.13      100.79      7.55 o 
 -15   1   5      210.13      263.07      9.43 o 
 -14   1   5     2970.90     2695.45     42.22 o 
 -13   1   5      716.56      687.12     13.64 o 
 -12   1   5     1985.98     2017.33     29.69 o 
 -11   1   5     1230.55     1203.81     18.86 o 
 -10   1   5     4967.07     5279.82     71.29 o 
  -9   1   5      140.32      116.81      4.02 o 
  -8   1   5    17202.41    17071.73    222.75 o 
  -7   1   5      207.91      198.71      4.64 o 
  -6   1   5     3127.64     3177.70     43.18 o 
  -5   1   5     1589.51     1572.22     22.32 o 
  -4   1   5     4317.70     4399.21     58.64 o 
  -3   1   5     9708.42     9909.34    138.17 o 
  -2   1   5     5865.00     6222.54     87.57 o 
  -1   1   5     3332.41     3606.81     45.33 o 
   0   1   5     6881.54     6814.38     79.54 o 
   1   1   5     2539.98     2627.21     33.86 o 
   2   1   5      896.38     1099.54     15.51 o 
   3   1   5     2628.75     2652.94     34.59 o 
   4   1   5      761.05      734.83     12.28 o 
   5   1   5    20632.74    20689.51    269.59 o 
   6   1   5        1.35        2.87      1.73 o 
   7   1   5     2651.73     2554.51     36.61 o 
   8   1   5     1140.46     1108.70     18.11 o 
   9   1   5      375.00      324.90      8.51 o 
  10   1   5     1424.23     1380.03     24.04 o 
  11   1   5      138.55      151.97      7.40 o 
  12   1   5      163.96      154.80     13.67 o 
  13   1   5     6975.12     6877.86    137.89 o 
  14   1   5      618.53      683.43     22.13 o 
  15   1   5     1266.62     1209.35     33.19 o 
  16   1   5      350.14      371.18     16.87 o 
  17   1   5       21.95       27.03      6.74 o 
  18   1   5       78.85       71.62      9.70 o 
  19   1   5      233.07      251.36     19.23 o 
 -24   2   5      704.05      773.83     54.59 o 
 -23   2   5       10.74       14.39      6.57 o 
 -22   2   5     2143.94     1982.19     49.55 o 
 -21   2   5      114.72      114.47     15.32 o 
 -20   2   5     1060.52     1070.12     30.36 o 
 -19   2   5      243.03      253.43     13.49 o 
 -18   2   5      642.78      596.84     17.34 o 
 -17   2   5     3159.93     2885.80     60.18 o 
 -16   2   5     1574.11     1445.44     27.99 o 
 -15   2   5     1382.02     1347.61     26.11 o 
 -14   2   5     4870.47     4768.66    118.90 o 
 -13   2   5     2079.62     1976.61     34.76 o 
 -12   2   5      245.14      242.42      6.91 o 
 -11   2   5     4952.84     5006.83     68.14 o 
 -10   2   5     1400.38     1526.80     22.88 o 
  -9   2   5    27490.26    27077.09    351.91 o 
  -8   2   5      146.88      167.56      4.44 o 
  -7   2   5       43.67       53.73      2.89 o 
  -6   2   5     1167.72     1089.14     16.40 o 
  -5   2   5     8076.31     8034.09    105.80 o 
  -4   2   5    10272.27    10291.23    134.80 o 
  -3   2   5     9022.38     9014.87    126.23 o 
  -2   2   5     4054.65     3976.09     52.80 o 
  -1   2   5    14705.22    15409.07    213.86 o 
   0   2   5     3343.96     3231.13     41.19 o 
   1   2   5      886.50      709.76     10.70 o 
   2   2   5     1968.71     1848.09     24.75 o 
   3   2   5      339.93      291.34      5.78 o 
   4   2   5      185.23      118.17      4.02 o 
   5   2   5     5586.32     5741.23     77.24 o 
   6   2   5     1450.37     1302.87     20.14 o 
   7   2   5      675.54      658.79     11.90 o 
   8   2   5     5012.01     4792.72     70.50 o 
   9   2   5      685.12      715.89     15.88 o 
  10   2   5     4844.35     4827.30     78.54 o 
  11   2   5      267.85      261.47     10.24 o 
  12   2   5     1195.65     1146.73     23.82 o 
  13   2   5       29.97       23.97      4.87 o 
  14   2   5     2659.84     2556.32     67.94 o 
  15   2   5       75.37       66.04     13.88 o 
  16   2   5     1921.79     1929.93     47.83 o 
  17   2   5      298.11      368.40     17.96 o 
  18   2   5      127.51      131.04     12.15 o 
  19   2   5      997.16     1077.14     47.77 o 
 -23   3   5       95.78      119.47     11.56 o 
 -22   3   5       31.10       32.56      7.29 o 
 -21   3   5       93.76       82.63      9.16 o 
 -20   3   5       15.95       24.59      5.87 o 
 -19   3   5      664.17      625.24     30.76 o 
 -18   3   5      188.42      204.02     10.51 o 
 -17   3   5      699.95      704.40     17.10 o 
 -16   3   5       99.37       82.62      7.07 o 
 -15   3   5       39.11       20.23      3.64 o 
 -14   3   5     1844.82     1757.16     58.06 o 
 -13   3   5      429.19      378.84     10.45 o 
 -12   3   5       68.59       55.03      4.74 o 
 -11   3   5     1228.55     1259.45     21.57 o 
 -10   3   5     3126.86     3002.27     42.14 o 
  -9   3   5        6.47       16.63      2.04 o 
  -8   3   5     2815.21     2456.76     34.67 o 
  -7   3   5      359.47      356.20      7.05 o 
  -6   3   5     2893.13     2665.76     36.93 o 
  -5   3   5       39.81       50.49      2.76 o 
  -4   3   5      511.83      498.70      8.41 o 
  -3   3   5     1929.11     1828.64     27.83 o 
  -2   3   5      816.21      763.78     13.00 o 
  -1   3   5      212.55      157.14      6.32 o 
   0   3   5     2839.82     2385.49     35.29 o 
   1   3   5     3062.97     3093.73     39.86 o 
   2   3   5     1263.34     1337.28     18.73 o 
   3   3   5     1203.73     1207.37     17.32 o 
   4   3   5       47.35       12.64      1.78 o 
   5   3   5     2950.21     2861.39     37.80 o 
   6   3   5       82.04      100.43      4.39 o 
   7   3   5      506.10      538.46     12.22 o 
   8   3   5       63.13       71.88      4.94 o 
   9   3   5      375.08      356.59     11.95 o 
  10   3   5      158.24      172.51      7.81 o 
  11   3   5      612.45      632.40     15.44 o 
  12   3   5        0.01       -2.81      2.81 o 
  13   3   5     1155.46     1037.99     22.70 o 
  14   3   5      224.51      202.71     14.60 o 
  15   3   5      692.16      615.75     21.25 o 
  16   3   5       69.30       83.33      9.31 o 
  17   3   5       42.84       41.39      8.02 o 
  18   3   5        3.38        9.08      7.10 o 
  19   3   5       93.22       97.52     24.57 o 
 -23   4   5        0.52       11.35      8.30 o 
 -22   4   5      712.17      704.98     32.97 o 
 -21   4   5       39.27       24.10      6.65 o 
 -20   4   5      433.51      450.70     15.75 o 
 -19   4   5       86.44      101.00      8.25 o 
 -18   4   5      102.85       91.53      6.96 o 
 -17   4   5      125.94      144.94      8.27 o 
 -16   4   5     1010.29      987.33     24.29 o 
 -15   4   5       21.29       29.16      4.11 o 
 -14   4   5     2195.26     1993.30     36.26 o 
 -13   4   5        1.29        7.93      2.84 o 
 -12   4   5      465.00      457.56     11.76 o 
 -11   4   5     2449.81     2158.92     34.44 o 
 -10   4   5        1.98        4.04      2.02 o 
  -9   4   5       38.94       43.58      3.42 o 
  -8   4   5      860.47      817.42     13.60 o 
  -7   4   5       35.34       22.69      2.47 o 
  -6   4   5      872.26      861.98     13.83 o 
  -5   4   5     2310.02     2526.25     35.27 o 
  -4   4   5        1.28        0.54      1.52 o 
  -3   4   5    10708.32    10699.28    150.41 o 
  -2   4   5      176.03      211.23      5.48 o 
  -1   4   5      414.58      335.58      7.26 o 
   0   4   5     5064.58     4846.45     65.20 o 
   1   4   5      725.94      822.95     12.50 o 
   2   4   5      108.99      108.63      3.77 o 
   3   4   5     4657.96     4708.51     60.01 o 
   4   4   5      532.44      478.33      8.62 o 
   5   4   5      616.18      610.41     12.90 o 
   6   4   5      197.94      195.24     11.88 o 
   7   4   5        1.18       -0.66      2.33 o 
   8   4   5     2928.10     2792.54     47.70 o 
   9   4   5      493.24      500.98     17.95 o 
  10   4   5      653.38      616.05     15.09 o 
  11   4   5       73.73       85.79      6.16 o 
  12   4   5       73.63       80.99      6.29 o 
  13   4   5       35.68       58.21      5.72 o 
  14   4   5      362.46      340.36     12.08 o 
  15   4   5        1.41       -1.38      4.25 o 
  16   4   5       38.75       28.28      6.77 o 
  17   4   5       31.69       55.30     11.14 o 
  18   4   5      384.15      420.93     27.96 o 
  19   4   5      410.85      410.12     40.26 o 
 -23   5   5      288.67      385.89     38.55 o 
 -22   5   5       57.89       53.62      8.63 o 
 -21   5   5      277.53      286.09     14.26 o 
 -20   5   5      178.12      193.41     11.49 o 
 -19   5   5     1443.96     1382.95     30.53 o 
 -18   5   5        9.75       25.26      5.64 o 
 -17   5   5      206.40      238.83     10.40 o 
 -16   5   5     3790.28     3735.45     63.87 o 
 -15   5   5      107.29      109.95      7.53 o 
 -14   5   5      510.60      520.72     13.74 o 
 -13   5   5      668.68      636.03     18.16 o 
 -12   5   5      293.15      270.84      8.84 o 
 -11   5   5      726.35      752.82     16.47 o 
 -10   5   5     2290.44     2239.35     35.58 o 
  -9   5   5      150.23      108.12      5.31 o 
  -8   5   5    11699.55    12148.63    160.31 o 
  -7   5   5       18.71       15.63      3.33 o 
  -6   5   5     8784.22     8698.30    115.46 o 
  -5   5   5     2040.60     1916.13     30.04 o 
  -4   5   5      276.28      231.78      7.50 o 
  -3   5   5        5.15        9.41      2.04 o 
  -2   5   5    13446.06    13599.82    190.96 o 
  -1   5   5     5426.34     5462.80     78.93 o 
   0   5   5     5078.36     5130.51     74.40 o 
   1   5   5     2404.33     2438.03     34.82 o 
   2   5   5     7456.68     7452.89     99.16 o 
   3   5   5    12203.34    12270.78    160.97 o 
   4   5   5       14.74       30.45      3.88 o 
   5   5   5     4784.81     4905.68     67.14 o 
   6   5   5      477.61      479.50     13.68 o 
   7   5   5     1882.72     1702.79     31.12 o 
   8   5   5     1034.06     1010.29     20.90 o 
   9   5   5     1397.03     1340.11     26.36 o 
  10   5   5        4.32        9.53      3.29 o 
  11   5   5     1462.51     1335.43     27.06 o 
  12   5   5       50.67       45.88      5.21 o 
  13   5   5     4503.20     4385.38     81.77 o 
  14   5   5       68.84       85.65      7.70 o 
  15   5   5      372.90      302.40     13.74 o 
  16   5   5      343.96      267.33     15.17 o 
  17   5   5      169.90      173.79     15.74 o 
  18   5   5      604.57      652.02     48.45 o 
 -22   6   5     1955.69     1976.20     97.92 o 
 -21   6   5      219.08      196.18     13.91 o 
 -20   6   5      269.02      230.71     12.93 o 
 -19   6   5        2.48       23.40      5.60 o 
 -18   6   5        0.02        8.37      4.62 o 
 -17   6   5     1704.93     1529.62     34.52 o 
 -16   6   5     1034.66      935.07     23.82 o 
 -15   6   5      360.80      344.09     12.78 o 
 -14   6   5     1777.70     1701.01     36.08 o 
 -13   6   5      357.02      380.30     13.40 o 
 -12   6   5     1830.38     1713.67     35.44 o 
 -11   6   5     1580.24     1612.41     33.34 o 
 -10   6   5      786.06      706.42     17.55 o 
  -9   6   5     1886.69     1843.09     36.47 o 
  -8   6   5      174.26      198.65     13.95 o 
  -7   6   5      141.11      110.12      5.77 o 
  -6   6   5      460.81      409.48      9.28 o 
  -5   6   5       17.65       10.13      2.27 o 
  -4   6   5      253.49      222.16      8.12 o 
  -3   6   5     4621.86     4215.76     62.27 o 
  -2   6   5      354.77      407.94     10.41 o 
  -1   6   5     6134.48     6867.43     98.85 o 
   0   6   5     3764.84     3656.95     54.62 o 
   1   6   5     1578.26     1425.01     22.12 o 
   2   6   5     1851.80     1857.52     32.52 o 
   3   6   5     3952.69     3939.05     58.82 o 
   4   6   5      131.25      109.99      5.29 o 
   5   6   5      277.47      245.84      8.59 o 
   6   6   5     1249.85     1274.87     25.01 o 
   7   6   5     1488.97     1564.00     32.87 o 
   8   6   5     3653.49     3551.95     66.20 o 
   9   6   5      517.08      488.02     14.76 o 
  10   6   5      254.12      222.45     10.60 o 
  11   6   5      309.22      263.06     11.95 o 
  12   6   5       80.93       74.36      6.94 o 
  13   6   5       21.82       18.75      4.90 o 
  14   6   5      433.35      421.93     15.41 o 
  15   6   5        0.71        5.85      4.62 o 
  16   6   5      240.44      211.01     12.52 o 
  17   6   5       17.41       17.74     13.31 o 
 -21   7   5       25.66       29.00     16.38 o 
 -20   7   5        0.09        6.39      6.50 o 
 -19   7   5       19.48       32.05      7.49 o 
 -18   7   5        1.16       -0.73      5.46 o 
 -17   7   5       14.61       15.19      5.66 o 
 -16   7   5      236.72      186.16     17.78 o 
 -15   7   5     1178.76     1144.39     30.87 o 
 -14   7   5      466.90      443.44     14.61 o 
 -13   7   5       15.51       25.91      4.74 o 
 -12   7   5      633.64      561.63     19.45 o 
 -11   7   5        2.96        5.43      3.95 o 
 -10   7   5      304.78      297.62     12.96 o 
  -9   7   5     2101.00     1928.21     38.51 o 
  -8   7   5      638.43      538.34     15.55 o 
  -7   7   5      125.92      136.66      6.54 o 
  -6   7   5      179.86      168.49      6.32 o 
  -5   7   5       25.40       31.57      3.22 o 
  -4   7   5     2656.53     2489.15     38.99 o 
  -3   7   5        4.59        0.57      2.04 o 
  -2   7   5      307.98      315.33      9.04 o 
  -1   7   5      973.66      879.18     18.04 o 
   0   7   5        9.65       12.70      3.35 o 
   1   7   5      194.00      187.89      6.70 o 
   2   7   5      135.02      135.85      6.00 o 
   3   7   5      102.10      106.90      5.49 o 
   4   7   5     1317.72     1277.08     37.92 o 
   5   7   5        1.30       -1.31      2.70 o 
   6   7   5      355.55      330.03     10.42 o 
   7   7   5       19.88       17.14      3.71 o 
   8   7   5       14.63       20.92      4.45 o 
   9   7   5      142.96      142.93      8.96 o 
  10   7   5      497.14      450.59     15.33 o 
  11   7   5      196.51      168.43     11.80 o 
  12   7   5       48.93       64.25      7.83 o 
  13   7   5       49.37       34.40      6.75 o 
  14   7   5        0.02       11.16      5.56 o 
  15   7   5       24.70       37.59      7.37 o 
  16   7   5        1.11        8.89      8.80 o 
  17   7   5        6.54       14.33     11.94 o 
 -20   8   5      200.62      252.82     33.10 o 
 -19   8   5      201.58      156.89     13.11 o 
 -18   8   5      194.41      194.03     13.85 o 
 -17   8   5      366.36      333.72     29.94 o 
 -16   8   5      386.35      353.41     16.93 o 
 -15   8   5      389.35      346.80     16.23 o 
 -14   8   5      683.49      655.60     21.54 o 
 -13   8   5      738.24      708.26     22.29 o 
 -12   8   5     1271.23     1214.88     31.89 o 
 -11   8   5      387.17      404.62     16.79 o 
 -10   8   5      337.48      314.00     14.38 o 
  -9   8   5     6124.91     6123.10    120.91 o 
  -8   8   5       15.43        7.73      4.04 o 
  -7   8   5      174.80      160.10     12.66 o 
  -6   8   5      568.10      495.68     14.03 o 
  -5   8   5     4193.59     4215.24     68.53 o 
  -4   8   5      294.42      274.59      8.89 o 
  -3   8   5      536.26      511.23     12.74 o 
  -2   8   5      750.56      621.06     21.02 o 
  -1   8   5       20.67       15.70      3.29 o 
   0   8   5      381.03      367.15      9.65 o 
   1   8   5     3855.50     3671.93     60.42 o 
   2   8   5      911.59      871.48     18.79 o 
   3   8   5        1.32        0.86      3.26 o 
   4   8   5      394.60      385.89     19.18 o 
   5   8   5        1.53        3.57      3.70 o 
   6   8   5       44.11       53.55      6.08 o 
   7   8   5      940.97      877.38     22.44 o 
   8   8   5     1085.12     1025.74     28.65 o 
   9   8   5        2.28        5.49      4.76 o 
  10   8   5     1666.55     1595.85     40.41 o 
  11   8   5       24.16       28.56      6.41 o 
  12   8   5       83.10       66.99      8.80 o 
  13   8   5       74.11       73.90      9.18 o 
  14   8   5       54.09       63.16      8.89 o 
  15   8   5        4.04        0.22      8.01 o 
 -18   9   5      185.56      210.70     29.68 o 
 -17   9   5      886.37      961.08     29.80 o 
 -16   9   5      414.88      427.00     18.76 o 
 -15   9   5      187.80      171.46     12.59 o 
 -14   9   5     1564.25     1502.02     42.72 o 
 -13   9   5       29.60       15.17      5.64 o 
 -12   9   5      620.04      620.91     24.00 o 
 -11   9   5      515.21      501.80     18.07 o 
 -10   9   5     1487.31     1507.73     37.46 o 
  -9   9   5       86.32       66.26      7.78 o 
  -8   9   5     1168.54     1138.26     29.83 o 
  -7   9   5       58.47       33.37      6.51 o 
  -6   9   5     4188.58     3926.27     80.81 o 
  -5   9   5      104.70      136.64     10.70 o 
  -4   9   5        3.25       11.63      4.42 o 
  -3   9   5     1635.35     1469.34     28.20 o 
  -2   9   5        1.51        6.29      4.42 o 
  -1   9   5        3.59        5.06      3.04 o 
   0   9   5     3202.83     3103.79     52.55 o 
   1   9   5        0.80        5.68      5.30 o 
   2   9   5     2419.21     2359.77     46.44 o 
   3   9   5      346.67      341.67     12.51 o 
   4   9   5      681.33      606.19     17.44 o 
   5   9   5     5251.09     5311.92     95.42 o 
   6   9   5      260.27      240.20     15.08 o 
   7   9   5       27.43       26.26      5.41 o 
   8   9   5       73.11       98.41      9.41 o 
   9   9   5      272.16      295.04     15.72 o 
  10   9   5      228.21      197.32     16.52 o 
  11   9   5     2382.44     2320.38     67.32 o 
  12   9   5      179.79      193.76     15.07 o 
  13   9   5     1102.74     1136.61     33.66 o 
 -17  10   5       34.73       54.93     19.11 o 
 -16  10   5        1.71       -6.48      6.48 o 
 -15  10   5       25.34       26.67      7.74 o 
 -14  10   5       11.43       13.71      6.52 o 
 -13  10   5       43.66       40.74      7.69 o 
 -12  10   5      557.40      552.21     20.11 o 
 -11  10   5      524.89      551.10     19.70 o 
 -10  10   5      218.80      246.36     13.79 o 
  -9  10   5      229.73      186.84     11.91 o 
  -8  10   5       72.71       73.48      7.74 o 
  -7  10   5      328.46      306.16     13.93 o 
  -6  10   5      562.44      454.60     16.41 o 
  -5  10   5      418.89      441.85     21.32 o 
  -4  10   5      176.38      154.74      9.08 o 
  -3  10   5      541.48      502.13     13.70 o 
  -2  10   5      663.68      661.12     16.25 o 
  -1  10   5      184.45      181.21      9.92 o 
   0  10   5       49.37       55.24      5.96 o 
   1  10   5     1169.40     1132.56     26.47 o 
   2  10   5       38.02       20.23      4.93 o 
   3  10   5      138.98      113.95      8.49 o 
   4  10   5      174.45      189.26     10.56 o 
   5  10   5      136.33      142.46      9.78 o 
   6  10   5      214.34      221.29     11.85 o 
   7  10   5        7.58       20.11      5.44 o 
   8  10   5      258.25      219.52     14.13 o 
   9  10   5       43.56       33.81      8.18 o 
  10  10   5      109.42      106.03     13.57 o 
  11  10   5        1.39       -4.98      4.98 o 
  12  10   5       51.62       93.15     21.15 o 
 -15  11   5        0.51        3.41     14.33 o 
 -14  11   5       68.79       97.58     21.84 o 
 -13  11   5       71.08       62.87      8.65 o 
 -12  11   5       25.83       14.43      6.24 o 
 -11  11   5        0.18        2.07      5.24 o 
 -10  11   5      163.05      136.28     11.22 o 
  -9  11   5      213.69      192.70     16.03 o 
  -8  11   5      800.57      814.06     26.70 o 
  -7  11   5      106.77      125.06     10.13 o 
  -6  11   5        5.07        7.11      4.70 o 
  -5  11   5        0.80       -0.43      4.53 o 
  -4  11   5      164.18      143.58     14.00 o 
  -3  11   5       16.02       17.68      6.28 o 
  -2  11   5     1395.03     1168.76     34.87 o 
  -1  11   5       55.90       68.74      6.13 o 
   0  11   5      293.14      306.60     12.76 o 
   1  11   5        0.10        0.83      4.16 o 
   2  11   5      105.44      132.17     16.06 o 
   3  11   5      134.65      156.23     15.17 o 
   4  11   5      143.10      116.20      9.02 o 
   5  11   5      308.08      285.20     13.57 o 
   6  11   5       50.22       55.94      7.23 o 
   7  11   5       58.48       72.72      9.29 o 
   8  11   5       25.76       23.97      7.21 o 
   9  11   5       98.16       89.71     10.74 o 
  10  11   5       23.84        1.71     13.65 o 
 -13  12   5       18.86        0.00     14.33 o 
 -12  12   5       83.20      121.12     23.20 o 
 -11  12   5      632.14      599.86     28.96 o 
 -10  12   5      178.58      198.08     14.12 o 
  -9  12   5      299.51      332.82     16.91 o 
  -8  12   5      165.98      179.45     12.87 o 
  -7  12   5       44.48       43.07      7.39 o 
  -6  12   5       85.29       85.13      9.11 o 
  -5  12   5      206.41      213.16     13.33 o 
  -4  12   5        3.13        1.54      5.86 o 
  -3  12   5      529.62      508.44     21.59 o 
  -2  12   5       15.41       23.48     12.64 o 
  -1  12   5      174.87      203.22     14.00 o 
   0  12   5      549.22      525.30     16.88 o 
   1  12   5       89.34       72.84      7.63 o 
   2  12   5       69.26       92.71      9.10 o 
   3  12   5      379.00      397.21     15.92 o 
   4  12   5      110.87      134.88     10.29 o 
   5  12   5       31.26       50.36      8.07 o 
   6  12   5      305.98      344.52     15.87 o 
   7  12   5      284.65      330.28     34.12 o 
   8  12   5      391.28      383.84     37.19 o 
  -8  13   5      408.45      438.78     36.85 o 
  -7  13   5       25.32       16.92      9.72 o 
  -6  13   5      415.02      411.82     37.19 o 
  -5  13   5      186.17      147.56     17.33 o 
  -4  13   5      324.55      389.77     24.77 o 
  -3  13   5        2.99       -4.44     12.28 o 
  -2  13   5      122.76      127.27     23.88 o 
  -1  13   5      178.21      158.66     26.61 o 
   0  13   5      404.14      432.30     28.47 o 
   1  13   5       36.12       41.67      9.62 o 
   2  13   5      212.29      276.72     23.28 o 
   3  13   5       63.61       62.73     13.59 o 
 -24   0   6       64.08       37.58     11.57 o 
 -23   0   6      769.74      848.67     39.08 o 
 -22   0   6      280.32      281.85     22.38 o 
 -21   0   6       17.52       24.57     12.28 o 
 -20   0   6      447.78      444.59     39.07 o 
 -19   0   6      487.48      472.77     37.02 o 
 -18   0   6      242.21      257.05     18.33 o 
 -17   0   6      376.03      432.30     21.95 o 
 -16   0   6       62.09       57.74      6.86 o 
 -15   0   6     1353.25     1385.93     37.44 o 
 -14   0   6     1226.74     1212.06     28.07 o 
 -13   0   6        8.26       10.44      4.38 o 
 -12   0   6    13184.48    12743.33    237.89 o 
 -11   0   6     3226.57     3387.86     66.90 o 
 -10   0   6     9007.92     9367.96    175.59 o 
  -9   0   6      741.90      677.51     16.49 o 
  -8   0   6      946.51      852.81     19.44 o 
  -7   0   6      345.83      281.25      8.34 o 
  -6   0   6    25420.92    25322.56    465.04 o 
  -5   0   6      108.88      244.62      7.28 o 
  -4   0   6    31283.09    32653.57    598.41 o 
  -3   0   6    10958.80    12694.56    234.55 o 
  -2   0   6    10750.90    10315.12    191.08 o 
  -1   0   6    37013.67    35598.48    577.01 o 
   0   0   6    13996.80    13722.64    224.42 o 
   1   0   6     8195.60     8326.55    137.59 o 
   2   0   6    14804.10    15281.09    250.12 o 
   3   0   6     7356.53     7661.08    143.92 o 
   4   0   6     3048.15     3006.96     59.47 o 
   5   0   6    21682.92    22526.99    415.49 o 
   6   0   6     1791.15     1997.09     41.79 o 
   7   0   6     5027.05     5046.99     97.96 o 
   8   0   6       49.32       37.17      4.54 o 
   9   0   6     2587.78     2472.07     51.81 o 
  10   0   6     1032.38      955.47     28.37 o 
  11   0   6      847.59      891.90     35.21 o 
  12   0   6      342.75      309.10     20.14 o 
  13   0   6     3096.43     2993.63    138.87 o 
  14   0   6      139.76      139.56     16.55 o 
  15   0   6     4002.22     3925.32    120.01 o 
  16   0   6      780.87      700.89     33.77 o 
  17   0   6     1046.72     1017.36     44.27 o 
  18   0   6      332.68      286.14     24.84 o 
 -24   1   6      831.11      919.74     34.27 o 
 -23   1   6      309.48      299.88     16.76 o 
 -22   1   6     2546.17     2571.80     64.33 o 
 -21   1   6       10.34        7.66      5.84 o 
 -20   1   6     2114.14     1895.94     46.21 o 
 -19   1   6      112.24       97.64      8.83 o 
 -18   1   6      839.95      798.92     23.53 o 
 -17   1   6     7367.79     7088.17    125.08 o 
 -16   1   6      540.66      582.41     16.04 o 
 -15   1   6      171.01      178.44      7.08 o 
 -14   1   6     1385.94     1291.12     22.63 o 
 -13   1   6        7.86        5.49      2.05 o 
 -12   1   6       14.88       16.43      2.54 o 
 -11   1   6     3300.45     3137.81     44.08 o 
 -10   1   6        8.10        9.38      1.87 o 
  -9   1   6     1525.26     1536.20     22.83 o 
  -8   1   6       61.69       53.54      2.89 o 
  -7   1   6     4432.10     4531.02     61.08 o 
  -6   1   6     2567.79     2266.92     31.68 o 
  -5   1   6     1054.04     1114.02     16.63 o 
  -4   1   6      985.84     1211.09     17.77 o 
  -3   1   6     1926.23     1894.86     26.63 o 
  -2   1   6     4756.97     4397.57     63.02 o 
  -1   1   6    11676.04    11186.49    137.28 o 
   0   1   6       95.88       60.71      3.43 o 
   1   1   6     3234.30     3480.04     44.57 o 
   2   1   6    11809.83    12120.69    149.12 o 
   3   1   6       83.93       58.37      2.90 o 
   4   1   6     5586.56     5879.53     79.09 o 
   5   1   6     2265.79     2245.78     32.52 o 
   6   1   6        1.18        2.35      1.77 o 
   7   1   6      571.23      524.53     14.03 o 
   8   1   6      482.51      498.04     10.28 o 
   9   1   6      532.67      501.42     13.50 o 
  10   1   6     4172.41     3970.36     65.88 o 
  11   1   6        4.35        8.41      3.67 o 
  12   1   6       13.15       10.40      4.39 o 
  13   1   6        3.07        6.65      4.78 o 
  14   1   6      137.57      182.45     12.05 o 
  15   1   6      198.43      222.72     13.93 o 
  16   1   6      644.91      625.64     22.26 o 
  17   1   6      149.97      164.30     13.02 o 
  18   1   6       17.33       12.09      7.29 o 
 -24   2   6        3.81       18.27      9.77 o 
 -23   2   6       14.77       11.79      6.38 o 
 -22   2   6       42.75       38.73      7.55 o 
 -21   2   6      151.11      144.49     11.55 o 
 -20   2   6      216.64      235.29     20.49 o 
 -19   2   6      473.38      453.63     14.94 o 
 -18   2   6      845.61      814.25     22.23 o 
 -17   2   6       22.22       35.33      5.66 o 
 -16   2   6      758.10      720.25     16.68 o 
 -15   2   6      496.36      509.90     13.03 o 
 -14   2   6     2592.32     2537.85     49.78 o 
 -13   2   6       95.58      105.24      5.11 o 
 -12   2   6      176.69      187.01      5.54 o 
 -11   2   6      173.51      176.76      5.26 o 
 -10   2   6     1017.17     1153.93     18.21 o 
  -9   2   6       10.03        3.14      1.55 o 
  -8   2   6     1341.43     1279.41     19.36 o 
  -7   2   6     1320.53     1208.27     18.29 o 
  -6   2   6     1284.40     1143.09     17.25 o 
  -5   2   6      581.91      546.32      9.21 o 
  -4   2   6      272.50      293.91      6.44 o 
  -3   2   6     3361.69     3572.28     51.82 o 
  -2   2   6     6168.33     6870.40     90.11 o 
  -1   2   6      193.31      189.92      5.30 o 
   0   2   6      100.34      108.97      3.21 o 
   1   2   6     2211.78     2214.67     29.37 o 
   2   2   6     2759.49     2598.51     34.15 o 
   3   2   6      497.44      557.65      9.46 o 
   4   2   6      874.37      889.37     13.80 o 
   5   2   6      285.40      342.25      7.48 o 
   6   2   6       53.14       63.24      3.85 o 
   7   2   6     1617.13     1547.22     25.81 o 
   8   2   6       87.14       78.80      4.76 o 
   9   2   6       32.74       22.21      3.69 o 
  10   2   6      180.15      181.22      8.08 o 
  11   2   6      984.69      999.91     23.32 o 
  12   2   6     1017.73      916.94     22.78 o 
  13   2   6     2574.51     2597.07     58.82 o 
  14   2   6      353.22      305.85     18.21 o 
  15   2   6        4.59        1.38      5.22 o 
  16   2   6       11.30        4.99      5.42 o 
  17   2   6       95.33      102.76     11.13 o 
  18   2   6       92.93      100.71     22.45 o 
 -24   3   6      568.78      582.58     31.36 o 
 -23   3   6        5.98        3.21      5.84 o 
 -22   3   6      328.54      337.04     17.09 o 
 -21   3   6      163.20      145.29     11.59 o 
 -20   3   6     2997.58     2911.75     59.33 o 
 -19   3   6      558.83      554.54     18.52 o 
 -18   3   6     2251.40     2005.04     41.77 o 
 -17   3   6      228.46      211.16      9.24 o 
 -16   3   6       33.09       37.15      4.41 o 
 -15   3   6     7291.02     7476.97    118.65 o 
 -14   3   6     1191.47     1149.49     22.98 o 
 -13   3   6        0.05        1.91      2.20 o 
 -12   3   6     1722.67     1727.89     36.67 o 
 -11   3   6       13.54       11.21      2.08 o 
 -10   3   6       72.63       75.85      3.88 o 
  -9   3   6    26884.93    26985.96    351.06 o 
  -8   3   6      278.96      226.98      6.04 o 
  -7   3   6    10928.44    10716.44    141.08 o 
  -6   3   6      557.97      582.19     10.03 o 
  -5   3   6     1903.38     2108.75     29.75 o 
  -4   3   6     3755.15     3721.50     54.07 o 
  -3   3   6     5219.90     4657.99     72.67 o 
  -2   3   6     1348.50     1245.75     22.05 o 
  -1   3   6      920.08      869.53     13.58 o 
   0   3   6     1095.17     1128.12     16.16 o 
   1   3   6      654.97      606.04      9.84 o 
   2   3   6    10713.63    10498.33    129.81 o 
   3   3   6      363.38      246.78      6.05 o 
   4   3   6       89.89       94.74      4.54 o 
   5   3   6      389.00      396.45      7.86 o 
   6   3   6      771.78      697.70     13.71 o 
   7   3   6       76.07       62.04      4.23 o 
   8   3   6     4600.49     4507.25     73.47 o 
   9   3   6      617.00      645.68     20.24 o 
  10   3   6     1089.22      985.75     21.05 o 
  11   3   6       42.13       53.55      5.75 o 
  12   3   6      549.28      565.37     15.07 o 
  13   3   6      774.22      702.09     19.62 o 
  14   3   6       39.14       49.93      8.59 o 
  15   3   6      150.37      145.49     11.63 o 
  16   3   6      401.71      387.65     18.40 o 
  17   3   6      280.78      326.33     17.89 o 
  18   3   6      674.04      680.85     35.59 o 
 -24   4   6        0.01       10.18     16.04 o 
 -23   4   6      132.76      122.60     15.79 o 
 -22   4   6       40.74       49.42      8.02 o 
 -21   4   6      135.86      171.41     11.10 o 
 -20   4   6      565.98      587.34     31.58 o 
 -19   4   6     1642.86     1628.51     58.65 o 
 -18   4   6       54.30       38.23      5.06 o 
 -17   4   6        8.09        5.98      3.47 o 
 -16   4   6      253.72      220.96      9.39 o 
 -15   4   6     1464.11     1383.51     27.36 o 
 -14   4   6     6849.82     6681.94    106.69 o 
 -13   4   6      382.69      377.78     16.29 o 
 -12   4   6     3613.78     3600.04     59.69 o 
 -11   4   6      701.92      640.36     13.04 o 
 -10   4   6     4518.75     4626.86     63.54 o 
  -9   4   6      723.24      726.52     12.72 o 
  -8   4   6     6037.29     5938.26     79.97 o 
  -7   4   6      117.79      134.27      4.29 o 
  -6   4   6     7554.33     7788.97    103.49 o 
  -5   4   6      351.37      348.94      7.76 o 
  -4   4   6    19051.11    19362.18    270.08 o 
  -3   4   6     5012.62     4806.20     69.68 o 
  -2   4   6      247.29      215.44      6.81 o 
  -1   4   6     5499.06     5591.79     80.54 o 
   0   4   6      283.05      279.57      6.38 o 
   1   4   6     2159.80     2173.85     31.27 o 
   2   4   6     5400.38     5771.37     73.02 o 
   3   4   6     1910.54     1846.21     25.63 o 
   4   4   6     1314.32     1172.89     23.64 o 
   5   4   6     2299.28     2149.06     31.67 o 
   6   4   6      216.88      261.62      7.52 o 
   7   4   6    18269.78    17921.54    274.02 o 
   8   4   6      131.39      116.32      6.50 o 
   9   4   6      258.43      249.96     10.42 o 
  10   4   6       56.01       55.01      5.22 o 
  11   4   6        1.36        3.16      3.68 o 
  12   4   6      496.25      452.60     13.58 o 
  13   4   6     4930.01     4550.17     76.79 o 
  14   4   6      411.29      419.35     14.88 o 
  15   4   6     1253.05     1180.74     38.79 o 
  16   4   6       59.74       39.49      9.06 o 
  17   4   6      256.38      284.95     31.05 o 
  18   4   6     1082.82     1033.14     65.17 o 
 -22   5   6        4.64        9.02      8.77 o 
 -21   5   6        5.48       11.46      7.22 o 
 -20   5   6      267.80      334.08     19.29 o 
 -19   5   6       16.64       20.30      5.28 o 
 -18   5   6       59.13       55.97      8.73 o 
 -17   5   6       64.95       60.43      6.42 o 
 -16   5   6      114.77      120.57      8.29 o 
 -15   5   6      450.26      408.99     20.67 o 
 -14   5   6        0.16        2.27      3.27 o 
 -13   5   6      510.34      472.23     18.35 o 
 -12   5   6      477.90      429.07     13.16 o 
 -11   5   6      192.10      187.91     10.23 o 
 -10   5   6      112.75      112.63      7.33 o 
  -9   5   6      547.30      501.59     12.20 o 
  -8   5   6      252.89      271.19      7.23 o 
  -7   5   6       25.30       15.88      2.39 o 
  -6   5   6       35.08       44.33      3.18 o 
  -5   5   6        0.93       12.68      2.59 o 
  -4   5   6       69.18       49.48      4.50 o 
  -3   5   6      953.37      733.15     15.13 o 
  -2   5   6       53.97       68.18      4.57 o 
  -1   5   6     1152.82     1144.38     21.43 o 
   0   5   6       11.01       13.73      2.60 o 
   1   5   6      610.66      655.55     12.35 o 
   2   5   6      842.34      759.70     18.83 o 
   3   5   6        0.18        4.86      2.57 o 
   4   5   6        4.31        9.54      2.50 o 
   5   5   6      942.25      925.25     17.37 o 
   6   5   6      954.38      848.44     18.30 o 
   7   5   6       96.52       99.27      6.92 o 
   8   5   6      455.09      417.77     13.53 o 
   9   5   6       29.15       30.31      4.94 o 
  10   5   6      402.86      316.66     12.02 o 
  11   5   6        1.94        3.60      3.71 o 
  12   5   6       32.83       51.31      6.30 o 
  13   5   6       44.05       55.24      6.59 o 
  14   5   6        0.36        7.09      4.64 o 
  15   5   6        2.51        8.64      6.42 o 
  16   5   6       82.73       92.03     15.11 o 
 -22   6   6       10.99       -4.78     13.65 o 
 -21   6   6        2.60        0.93      7.18 o 
 -20   6   6       12.29       16.73      8.13 o 
 -19   6   6        1.61        5.25      5.27 o 
 -18   6   6       14.74       10.66      5.26 o 
 -17   6   6     1097.71     1079.90     30.04 o 
 -16   6   6      450.56      409.86     15.97 o 
 -15   6   6      140.86      131.18      9.89 o 
 -14   6   6      764.01      696.31     21.19 o 
 -13   6   6     1227.74     1163.72     30.09 o 
 -12   6   6     1027.41      970.53     31.72 o 
 -11   6   6     1487.38     1476.63     35.17 o 
 -10   6   6     1566.23     1595.81     37.04 o 
  -9   6   6      189.43      201.49      9.02 o 
  -8   6   6      330.40      302.54      8.74 o 
  -7   6   6       84.55       66.94      4.63 o 
  -6   6   6     6957.23     6765.32    105.60 o 
  -5   6   6      525.66      530.91     12.43 o 
  -4   6   6        3.42        7.58      5.07 o 
  -3   6   6       51.53       45.61      3.89 o 
  -2   6   6      435.31      416.70     10.52 o 
  -1   6   6     4910.69     4586.26     77.17 o 
   0   6   6     6591.04     6755.52     97.04 o 
   1   6   6        1.03       -0.59      2.55 o 
   2   6   6      515.06      502.66     11.81 o 
   3   6   6        4.13        2.92      2.72 o 
   4   6   6      191.39      203.23      8.09 o 
   5   6   6     4823.65     4651.84     82.86 o 
   6   6   6       13.56        7.53      3.99 o 
   7   6   6      376.74      354.33     17.68 o 
   8   6   6      310.70      312.43     13.70 o 
   9   6   6     1119.01     1090.03     29.35 o 
  10   6   6      818.14      794.52     24.12 o 
  11   6   6      324.70      322.99     15.42 o 
  12   6   6       53.56       51.53      7.54 o 
  13   6   6      251.37      217.57     13.66 o 
  14   6   6       23.57       31.70      7.03 o 
  15   6   6      256.09      250.87     15.20 o 
  16   6   6      358.01      439.80     35.14 o 
 -21   7   6       23.01       33.85     12.00 o 
 -20   7   6      339.50      304.99     16.92 o 
 -19   7   6        6.36       -0.40      5.46 o 
 -18   7   6     1051.18     1050.91     30.49 o 
 -17   7   6     2209.67     2021.67     48.59 o 
 -16   7   6      213.18      243.94     17.14 o 
 -15   7   6      869.86      867.08     25.65 o 
 -14   7   6      425.01      352.50     15.12 o 
 -13   7   6      457.34      438.08     20.04 o 
 -12   7   6      180.51      149.63     10.22 o 
 -11   7   6     1039.65      961.45     26.10 o 
 -10   7   6      132.55      170.89     10.64 o 
  -9   7   6     5111.36     4852.04     97.24 o 
  -8   7   6       92.58      102.53      6.74 o 
  -7   7   6     4956.63     5060.74     80.93 o 
  -6   7   6      914.16      853.95     18.00 o 
  -5   7   6      775.25      779.19     16.79 o 
  -4   7   6      151.56      179.23      7.48 o 
  -3   7   6      581.39      583.66     13.74 o 
  -2   7   6      776.01      684.47     15.32 o 
  -1   7   6     2423.99     2205.53     53.58 o 
   0   7   6     3709.73     3592.85     54.46 o 
   1   7   6     1226.00     1171.13     21.19 o 
   2   7   6     1038.65      989.33     20.51 o 
   3   7   6      262.74      244.90      9.66 o 
   4   7   6     1321.64     1215.69     27.09 o 
   5   7   6        1.54        4.07      3.49 o 
   6   7   6      156.76      172.28      9.51 o 
   7   7   6       52.27       47.06      5.75 o 
   8   7   6     1677.70     1582.62     39.04 o 
   9   7   6       57.39       43.60      6.83 o 
  10   7   6     2580.47     2460.66     56.37 o 
  11   7   6      244.98      223.63     13.52 o 
  12   7   6       98.07      106.91     10.21 o 
  13   7   6       36.43       47.80      7.67 o 
  14   7   6       28.27       38.48      7.36 o 
  15   7   6      899.37      939.37     62.61 o 
  16   7   6      522.88      537.04     42.31 o 
 -20   8   6      134.10      123.85     24.91 o 
 -19   8   6       75.40       67.47      9.85 o 
 -18   8   6      146.91      146.90     14.08 o 
 -17   8   6      521.86      550.72     23.24 o 
 -16   8   6       40.90       48.51      7.66 o 
 -15   8   6       93.92       95.70      9.37 o 
 -14   8   6      556.17      568.96     21.47 o 
 -13   8   6      331.83      277.78     14.36 o 
 -12   8   6     2087.32     2033.70     47.53 o 
 -11   8   6       55.73       61.98      7.34 o 
 -10   8   6      665.93      635.22     20.00 o 
  -9   8   6      284.38      239.53     16.20 o 
  -8   8   6      412.24      459.30     15.90 o 
  -7   8   6       48.35       62.17      5.87 o 
  -6   8   6     4707.90     4763.15     77.08 o 
  -5   8   6      515.43      434.85     11.82 o 
  -4   8   6       96.01       80.10      5.65 o 
  -3   8   6       14.72       14.14      3.18 o 
  -2   8   6      223.86      175.50      7.81 o 
  -1   8   6     1401.45     1243.41     24.47 o 
   0   8   6      230.51      233.53      8.54 o 
   1   8   6      536.62      545.57     13.90 o 
   2   8   6        1.52        2.41      3.11 o 
   3   8   6      480.50      468.86     14.51 o 
   4   8   6       36.10       49.52      5.79 o 
   5   8   6     3767.36     3705.03     68.98 o 
   6   8   6      139.89      122.63      9.77 o 
   7   8   6       18.35        6.68      4.59 o 
   8   8   6      109.66      112.77      9.91 o 
   9   8   6      324.75      306.60     15.65 o 
  10   8   6      116.03      107.35     10.09 o 
  11   8   6      202.03      188.97     13.39 o 
  12   8   6        0.23       -0.88      5.61 o 
  13   8   6      479.07      471.43     19.77 o 
  14   8   6        5.83       25.32      9.08 o 
 -18   9   6        0.65       -7.75     10.23 o 
 -17   9   6      163.89      174.97     13.57 o 
 -16   9   6      117.54      158.94     12.60 o 
 -15   9   6      290.55      315.96     16.70 o 
 -14   9   6       80.78       94.78      9.79 o 
 -13   9   6       82.18       83.05      8.75 o 
 -12   9   6       41.23       32.40      6.39 o 
 -11   9   6      339.10      370.60     15.34 o 
 -10   9   6       24.68       18.59      5.62 o 
  -9   9   6      803.00      795.43     23.61 o 
  -8   9   6        1.77        2.49      4.23 o 
  -7   9   6        1.84       -1.25      3.71 o 
  -6   9   6        2.22        2.45      3.44 o 
  -5   9   6      432.30      385.31     12.55 o 
  -4   9   6       86.52      103.75      6.58 o 
  -3   9   6      104.83      150.58      7.74 o 
  -2   9   6        1.07        2.57      3.03 o 
  -1   9   6       16.80       21.32      4.33 o 
   0   9   6      126.23      114.19      7.66 o 
   1   9   6      164.48      147.12     10.49 o 
   2   9   6     1064.36     1036.19     24.92 o 
   3   9   6       62.76       65.67      7.62 o 
   4   9   6      303.63      283.55     13.51 o 
   5   9   6       96.87      111.91      8.49 o 
   6   9   6       34.31       33.49      6.85 o 
   7   9   6       60.46       58.61      6.98 o 
   8   9   6      202.71      193.33     13.09 o 
   9   9   6        0.28        1.93      5.26 o 
  10   9   6        0.30       -3.69      5.48 o 
  11   9   6        7.49        6.75      6.23 o 
  12   9   6       65.15       87.39     10.38 o 
 -16  10   6       47.98       54.21     14.23 o 
 -15  10   6      652.39      655.84     23.75 o 
 -14  10   6      746.50      742.12     25.13 o 
 -13  10   6       11.07       25.32      6.71 o 
 -12  10   6      382.94      369.92     17.09 o 
 -11  10   6       87.27       88.63      9.21 o 
 -10  10   6        4.74        2.50      4.89 o 
  -9  10   6       21.65       23.14      5.93 o 
  -8  10   6     1308.52     1132.87     30.74 o 
  -7  10   6       17.40        9.56      5.07 o 
  -6  10   6      568.17      520.18     17.98 o 
  -5  10   6       28.78       29.57      5.71 o 
  -4  10   6     2390.65     2286.09     45.71 o 
  -3  10   6      746.18      673.82     16.76 o 
  -2  10   6        0.40       -1.64      3.86 o 
  -1  10   6      693.03      693.15     17.15 o 
   0  10   6      348.04      319.42     12.84 o 
   1  10   6      885.65      820.16     21.63 o 
   2  10   6     1021.99      979.71     24.59 o 
   3  10   6      198.05      204.16     11.22 o 
   4  10   6      386.62      381.62     14.63 o 
   5  10   6     1267.03     1234.50     29.79 o 
   6  10   6        4.33        5.33      4.67 o 
   7  10   6     1843.19     1852.99     40.88 o 
   8  10   6       57.24       42.01      8.11 o 
   9  10   6       79.29       72.62      9.31 o 
  10  10   6        0.16       -0.38      5.18 o 
  11  10   6        6.57        0.34     14.67 o 
 -15  11   6      292.06      297.18     35.14 o 
 -14  11   6       39.08       13.99     14.33 o 
 -13  11   6        6.62        8.75      6.17 o 
 -12  11   6        1.21       -3.28      5.29 o 
 -11  11   6       88.17      112.85     10.65 o 
 -10  11   6      216.69      199.88     13.30 o 
  -9  11   6      938.19      906.98     27.29 o 
  -8  11   6        0.78        2.67      4.96 o 
  -7  11   6      508.27      486.26     18.09 o 
  -6  11   6        1.28        7.04      4.89 o 
  -5  11   6      233.27      228.50     12.95 o 
  -4  11   6      114.56      123.57     10.04 o 
  -3  11   6      345.87      300.45     14.52 o 
  -2  11   6        1.37        7.78      4.01 o 
  -1  11   6      568.66      545.31     31.03 o 
   0  11   6      219.29      228.10     13.02 o 
   1  11   6      687.25      628.97     18.76 o 
   2  11   6     1173.08     1121.43     27.71 o 
   3  11   6       90.66       71.27      7.79 o 
   4  11   6      208.17      205.12     11.90 o 
   5  11   6        8.13       16.74      5.81 o 
   6  11   6       13.76        8.45      5.66 o 
   7  11   6       16.58       15.39      6.88 o 
   8  11   6      615.10      647.93     46.40 o 
   9  11   6        0.35        4.78     13.99 o 
 -12  12   6        1.91        3.41     14.33 o 
 -11  12   6        0.49       -5.55      8.35 o 
 -10  12   6        3.20        5.77      6.09 o 
  -9  12   6       32.01       36.16      7.53 o 
  -8  12   6        5.15        3.31      5.31 o 
  -7  12   6        0.34        3.68      5.46 o 
  -6  12   6        1.67        8.51      5.66 o 
  -5  12   6       92.42       84.06     10.46 o 
  -4  12   6        0.38        5.70      6.33 o 
  -3  12   6        1.95       -0.16      5.51 o 
  -2  12   6       31.23       27.77      6.54 o 
  -1  12   6       12.47       13.82      4.85 o 
   0  12   6        0.86        2.83      4.66 o 
   1  12   6        9.91        4.03      4.96 o 
   2  12   6        0.26        6.10      5.01 o 
   3  12   6        6.28        6.63      5.18 o 
   4  12   6       13.76       11.14      5.82 o 
   5  12   6        6.10       10.51      6.85 o 
   6  12   6       44.37       41.94     21.67 o 
  -8  13   6       32.82       49.13     16.38 o 
  -7  13   6      357.49      469.82     47.94 o 
  -6  13   6       19.50       47.08     14.67 o 
  -5  13   6       24.19       31.21     19.96 o 
  -4  13   6       36.29       92.80     20.13 o 
  -3  13   6       78.08      128.91     15.42 o 
  -2  13   6        3.51        6.74     10.58 o 
  -1  13   6       62.39       44.95     10.78 o 
   0  13   6        0.11        4.38      7.49 o 
   1  13   6        5.21       26.97      7.71 o 
   2  13   6       27.57       44.10      9.15 o 
   3  13   6       25.68       47.93     11.94 o 
 -24   1   7      132.46      148.58     14.64 o 
 -23   1   7      338.95      357.34     19.95 o 
 -22   1   7        3.09       10.99      5.64 o 
 -21   1   7      573.24      550.11     21.62 o 
 -20   1   7     1196.74     1180.28     31.97 o 
 -19   1   7       61.42       50.70      6.98 o 
 -18   1   7      186.77      173.19      9.49 o 
 -17   1   7        9.28       12.65      3.98 o 
 -16   1   7     1273.35     1221.30     22.40 o 
 -15   1   7      717.52      659.06     14.02 o 
 -14   1   7      381.65      354.96      9.14 o 
 -13   1   7       97.58       92.00      4.47 o 
 -12   1   7    12170.56    12511.73    165.35 o 
 -11   1   7       48.86       81.21      4.79 o 
 -10   1   7     3780.30     3929.74     54.24 o 
  -9   1   7       49.85       47.89      2.93 o 
  -8   1   7     1371.66     1316.05     19.95 o 
  -7   1   7     2618.52     2656.67     37.14 o 
  -6   1   7     2355.65     2413.82     33.84 o 
  -5   1   7     8595.89     8506.06    112.31 o 
  -4   1   7    49338.33    50577.36    654.54 o 
  -3   1   7     5682.99     5819.33     77.60 o 
  -2   1   7     1090.45     1228.50     17.12 o 
  -1   1   7     5557.17     5666.32     67.07 o 
   0   1   7        2.32       -1.17      1.17 o 
   1   1   7     5527.72     5319.20     67.20 o 
   2   1   7      525.83      477.59      8.54 o 
   3   1   7     3256.66     3333.19     43.61 o 
   4   1   7      654.96      634.47     11.62 o 
   5   1   7     2183.21     2119.11     31.30 o 
   6   1   7      113.74      123.75      5.06 o 
   7   1   7     8375.43     8235.77    129.91 o 
   8   1   7      167.89      145.67      7.16 o 
   9   1   7     1898.36     1872.46     31.33 o 
  10   1   7      166.59      175.50     10.66 o 
  11   1   7     1140.16     1102.64     25.77 o 
  12   1   7      735.34      728.38     22.55 o 
  13   1   7      643.28      611.40     25.07 o 
  14   1   7       82.96       75.76      8.42 o 
  15   1   7      429.94      472.77     19.29 o 
  16   1   7        3.54       16.18      6.63 o 
  17   1   7      153.24      146.91     13.20 o 
 -24   2   7      399.06      424.70     23.16 o 
 -23   2   7      672.92      678.34     31.62 o 
 -22   2   7      140.44      162.17     12.32 o 
 -21   2   7      952.35      925.08     27.85 o 
 -20   2   7     1648.04     1693.76     42.26 o 
 -19   2   7       20.82       32.14      5.39 o 
 -18   2   7     2384.40     2325.57     46.92 o 
 -17   2   7     1071.45     1026.13     21.93 o 
 -16   2   7       70.85       78.33      5.77 o 
 -15   2   7     5768.71     5586.76    116.70 o 
 -14   2   7      161.18      174.51      7.25 o 
 -13   2   7    12294.65    11985.27    170.30 o 
 -12   2   7      135.04      113.53      5.00 o 
 -11   2   7      104.82      113.01      4.54 o 
 -10   2   7      262.45      269.54      6.51 o 
  -9   2   7     2711.32     2579.73     36.63 o 
  -8   2   7      200.19      176.60      4.85 o 
  -7   2   7    12068.78    12368.29    162.41 o 
  -6   2   7     4229.23     4267.09     57.86 o 
  -5   2   7     7587.87     7334.93    103.99 o 
  -4   2   7     2166.26     2164.22     32.88 o 
  -3   2   7        0.53        0.64      1.35 o 
  -2   2   7     9673.70    10192.86    132.83 o 
  -1   2   7      462.35      540.90      9.16 o 
   0   2   7     1665.60     1652.12     22.73 o 
   1   2   7     4443.35     4489.59     57.27 o 
   2   2   7     4754.41     4557.08     58.30 o 
   3   2   7       22.60       29.27      2.41 o 
   4   2   7     7044.19     7129.45     89.74 o 
   5   2   7       39.71       39.33      3.11 o 
   6   2   7     6723.65     6777.65     91.65 o 
   7   2   7      127.87      115.44      6.14 o 
   8   2   7      228.13      218.17      7.47 o 
   9   2   7       74.13       83.75      6.41 o 
  10   2   7     2226.67     2055.32     37.62 o 
  11   2   7      551.12      536.01     14.42 o 
  12   2   7     2500.67     2470.86     49.52 o 
  13   2   7      260.92      255.25     13.80 o 
  14   2   7      828.76      832.22     25.75 o 
  15   2   7      736.10      752.65     25.95 o 
  16   2   7       58.44       64.51      8.78 o 
  17   2   7      515.35      524.02     21.72 o 
 -24   3   7       30.83       38.55     15.35 o 
 -23   3   7       26.49       31.46     10.60 o 
 -22   3   7       29.80       42.84      7.94 o 
 -21   3   7       52.20       41.72      7.12 o 
 -20   3   7       74.52       85.62      9.86 o 
 -19   3   7       31.20       40.61      5.74 o 
 -18   3   7     1254.97     1287.35     26.61 o 
 -17   3   7      589.45      555.61     14.61 o 
 -16   3   7       87.92       96.06      6.37 o 
 -15   3   7      243.33      253.00      9.19 o 
 -14   3   7       76.86       95.02      5.99 o 
 -13   3   7       49.74       63.33      4.45 o 
 -12   3   7     2896.23     2712.66     42.24 o 
 -11   3   7      186.94      175.13      5.48 o 
 -10   3   7     6885.17     6947.45     93.19 o 
  -9   3   7      917.51      864.85     14.48 o 
  -8   3   7       37.70       36.49      2.60 o 
  -7   3   7     3232.64     3377.75     46.65 o 
  -6   3   7     3423.70     3327.73     49.23 o 
  -5   3   7      631.93      631.96     11.80 o 
  -4   3   7    11442.28    11787.04    178.71 o 
  -3   3   7      324.72      292.59      5.87 o 
  -2   3   7      202.83      168.51      4.96 o 
  -1   3   7     4700.74     4826.59     69.82 o 
   0   3   7     1903.78     1853.21     27.03 o 
   1   3   7     3832.42     3660.64     47.44 o 
   2   3   7     1051.58      909.12     14.08 o 
   3   3   7      738.45      730.28     12.06 o 
   4   3   7     2422.20     2276.14     31.23 o 
   5   3   7      740.96      647.09     11.36 o 
   6   3   7      203.95      223.77      7.07 o 
   7   3   7     1954.22     1904.90     31.40 o 
   8   3   7        1.53        7.46      3.02 o 
   9   3   7      933.30      863.67     19.11 o 
  10   3   7      356.72      323.52     10.59 o 
  11   3   7       46.91       39.77      4.99 o 
  12   3   7       47.07       55.61      6.03 o 
  13   3   7      789.96      702.72     19.92 o 
  14   3   7      147.36      148.56     18.01 o 
  15   3   7      296.65      318.26     16.62 o 
  16   3   7       33.65       41.32      8.82 o 
 -23   4   7        1.49        3.75     12.28 o 
 -22   4   7       27.75       43.48     10.73 o 
 -21   4   7      264.06      280.60     26.81 o 
 -20   4   7      305.96      383.18     24.93 o 
 -19   4   7      286.74      244.80     16.79 o 
 -18   4   7      318.92      306.18     12.39 o 
 -17   4   7       97.94      102.73      7.74 o 
 -16   4   7      147.15      158.08      8.96 o 
 -15   4   7     1327.13     1270.19     28.00 o 
 -14   4   7      753.38      764.91     19.06 o 
 -13   4   7       36.44       39.09      4.69 o 
 -12   4   7      705.82      654.33     16.32 o 
 -11   4   7     1583.66     1604.18     32.19 o 
 -10   4   7       22.66       26.89      3.26 o 
  -9   4   7      203.55      210.19      7.68 o 
  -8   4   7      896.76     1020.69     21.44 o 
  -7   4   7      881.24      928.55     18.17 o 
  -6   4   7     1200.02     1247.90     22.94 o 
  -5   4   7      291.19      248.61      7.49 o 
  -4   4   7     2109.03     2289.37     38.47 o 
  -3   4   7     1547.90     1464.23     26.18 o 
  -2   4   7      962.83      844.21     21.49 o 
  -1   4   7      347.22      289.79      9.59 o 
   0   4   7     1985.90     2136.03     33.45 o 
   1   4   7      135.89      154.33      5.84 o 
   2   4   7      284.72      301.62      8.84 o 
   3   4   7     1001.49     1024.14     18.36 o 
   4   4   7      657.10      516.23     12.42 o 
   5   4   7       11.98       26.44      3.60 o 
   6   4   7       21.03       12.62      3.64 o 
   7   4   7      404.14      422.89     14.75 o 
   8   4   7       12.20        9.53      4.23 o 
   9   4   7        4.67       -3.55      3.55 o 
  10   4   7      234.02      243.83     16.25 o 
  11   4   7      312.66      326.64     14.22 o 
  12   4   7       18.91       24.65      5.95 o 
  13   4   7       58.70       48.73     11.62 o 
  14   4   7       11.23       10.16      6.25 o 
  15   4   7      217.31      206.35     20.73 o 
  16   4   7       43.08       19.78     16.38 o 
 -22   5   7        9.13       10.05      8.26 o 
 -21   5   7      603.01      589.43     25.53 o 
 -20   5   7      499.30      484.98     24.16 o 
 -19   5   7      126.08      110.31      9.94 o 
 -18   5   7      603.66      627.80     20.90 o 
 -17   5   7     1098.64     1039.71     28.75 o 
 -16   5   7      870.18      792.29     23.48 o 
 -15   5   7      252.35      270.19     13.09 o 
 -14   5   7     1731.48     1716.87     40.32 o 
 -13   5   7      815.18      752.61     21.62 o 
 -12   5   7     2239.92     2142.88     47.48 o 
 -11   5   7      257.45      258.20      9.78 o 
 -10   5   7     2426.47     2286.28     43.75 o 
  -9   5   7      502.41      475.79     14.06 o 
  -8   5   7     2035.80     1995.36     34.69 o 
  -7   5   7       41.81       33.03      3.58 o 
  -6   5   7     3419.72     3324.42     54.38 o 
  -5   5   7     2325.45     2367.85     49.74 o 
  -4   5   7     5320.39     5362.08     89.13 o 
  -3   5   7      353.77      388.24     10.12 o 
  -2   5   7     7997.74     7965.04    124.88 o 
  -1   5   7     2894.22     2797.24     46.43 o 
   0   5   7      268.28      330.58      8.52 o 
   1   5   7    11375.36    11263.24    158.06 o 
   2   5   7      277.10      215.12      7.15 o 
   3   5   7     1741.05     1644.27     29.85 o 
   4   5   7      862.52      896.37     18.82 o 
   5   5   7     3011.65     2886.59     48.73 o 
   6   5   7      625.41      628.72     16.98 o 
   7   5   7     1670.44     1637.19     38.79 o 
   8   5   7      200.10      197.32     11.47 o 
   9   5   7     3771.27     3782.41     79.30 o 
  10   5   7      657.63      623.25     20.30 o 
  11   5   7       95.96       83.09      8.58 o 
  12   5   7      674.92      645.23     21.55 o 
  13   5   7        2.35       -0.09      4.82 o 
  14   5   7      288.76      307.20     19.55 o 
  15   5   7      304.05      281.92     18.89 o 
 -22   6   7       23.10       65.51     20.13 o 
 -21   6   7      719.34      670.81     27.84 o 
 -20   6   7      899.43      874.24     27.37 o 
 -19   6   7        9.35       11.90      6.07 o 
 -18   6   7     1503.37     1423.64     37.33 o 
 -17   6   7     1039.57     1006.45     38.91 o 
 -16   6   7        1.61        5.36      4.76 o 
 -15   6   7     1901.57     1928.85     45.55 o 
 -14   6   7      280.85      286.74     15.82 o 
 -13   6   7        4.39        8.24      4.26 o 
 -12   6   7     1205.69     1128.69     29.20 o 
 -11   6   7      184.09      176.78     10.44 o 
 -10   6   7      806.41      814.38     19.64 o 
  -9   6   7      935.41      897.05     21.93 o 
  -8   6   7       20.72       13.85      3.04 o 
  -7   6   7     2508.07     2235.14     38.73 o 
  -6   6   7      186.58      188.81      8.24 o 
  -5   6   7       44.00       34.03      3.71 o 
  -4   6   7      325.15      262.19      8.32 o 
  -3   6   7     3447.10     3681.02     60.09 o 
  -2   6   7     2544.83     2522.46     42.93 o 
  -1   6   7      801.61      774.77     16.64 o 
   0   6   7      596.32      605.16     14.41 o 
   1   6   7      441.21      385.25      9.74 o 
   2   6   7     5398.67     5517.93     87.45 o 
   3   6   7      540.46      576.57     14.11 o 
   4   6   7     3021.72     2925.65     49.58 o 
   5   6   7      126.45      159.95     10.94 o 
   6   6   7     1313.72     1252.84     28.20 o 
   7   6   7       71.72       82.83      7.92 o 
   8   6   7       44.23       41.01      6.40 o 
   9   6   7        4.68       13.29      5.19 o 
  10   6   7     3658.59     3609.98     83.77 o 
  11   6   7        3.38        6.41      5.22 o 
  12   6   7      319.09      319.16     16.15 o 
  13   6   7       40.87       31.47      7.01 o 
  14   6   7      131.75      126.68     11.58 o 
  15   6   7      389.98      453.70     25.87 o 
 -21   7   7       23.75        8.19     17.06 o 
 -20   7   7       55.20       48.53      8.72 o 
 -19   7   7       75.51       77.19      9.54 o 
 -18   7   7        5.73       -0.81      6.34 o 
 -17   7   7        0.11        1.27      5.01 o 
 -16   7   7      181.70      180.52     12.32 o 
 -15   7   7      799.87      806.94     30.14 o 
 -14   7   7       15.09       18.26      5.34 o 
 -13   7   7       22.57       24.36      5.33 o 
 -12   7   7      312.60      333.13     14.19 o 
 -11   7   7      238.80      215.34     11.72 o 
 -10   7   7        4.84        9.89      6.80 o 
  -9   7   7       33.11       32.27      4.65 o 
  -8   7   7      574.77      490.90     17.36 o 
  -7   7   7       29.11       18.74      3.36 o 
  -6   7   7       69.64       68.90      5.80 o 
  -5   7   7        0.03        3.63      2.80 o 
  -4   7   7       31.76       22.49      3.63 o 
  -3   7   7      291.61      286.38      9.09 o 
  -2   7   7     1029.28     1037.41     21.12 o 
  -1   7   7      254.24      273.32      8.96 o 
   0   7   7       62.73      101.46      5.69 o 
   1   7   7      142.07      105.58      6.41 o 
   2   7   7       60.32       62.29      6.46 o 
   3   7   7        4.31       10.06      3.83 o 
   4   7   7      119.43      114.06      7.92 o 
   5   7   7      579.47      551.46     18.98 o 
   6   7   7      114.00      119.67      8.41 o 
   7   7   7     1180.39     1210.15     32.27 o 
   8   7   7       10.00        7.98      4.95 o 
   9   7   7      156.57      136.57     10.93 o 
  10   7   7      158.60      142.25     11.29 o 
  11   7   7       27.50       53.81     10.02 o 
  12   7   7        0.93        7.42      6.11 o 
  13   7   7       66.65       72.65      9.46 o 
  14   7   7        0.20       16.94      8.40 o 
 -20   8   7       47.74        7.51     15.01 o 
 -19   8   7      210.39      206.52     15.09 o 
 -18   8   7      137.52      142.78     12.35 o 
 -17   8   7      148.86      170.33     13.27 o 
 -16   8   7      892.95      889.62     27.45 o 
 -15   8   7      832.37      800.71     33.34 o 
 -14   8   7       27.50       26.63      6.07 o 
 -13   8   7     1770.57     1704.55     41.99 o 
 -12   8   7      174.13      144.78     10.59 o 
 -11   8   7     1512.17     1465.43     36.71 o 
 -10   8   7      110.87       85.86      8.14 o 
  -9   8   7     3490.76     3367.33     71.29 o 
  -8   8   7       47.70       29.82      5.66 o 
  -7   8   7     5090.44     4868.90     87.36 o 
  -6   8   7      697.77      615.80     15.08 o 
  -5   8   7     1071.27     1100.94     27.96 o 
  -4   8   7       42.01       46.42      4.77 o 
  -3   8   7      231.73      211.73      8.56 o 
  -2   8   7     1018.91     1000.86     21.08 o 
  -1   8   7       28.50       33.30      4.04 o 
   0   8   7       66.12       45.10      4.93 o 
   1   8   7     1537.00     1497.70     29.08 o 
   2   8   7      926.90      901.58     22.37 o 
   3   8   7      479.94      487.08     16.53 o 
   4   8   7      194.64      185.39     10.32 o 
   5   8   7      212.18      213.58     11.03 o 
   6   8   7      542.90      483.00     15.82 o 
   7   8   7        0.72        5.90      4.29 o 
   8   8   7       16.83       24.50      6.32 o 
   9   8   7      375.07      380.10     18.27 o 
  10   8   7        1.96        6.43      5.85 o 
  11   8   7        2.40       -3.60      5.31 o 
  12   8   7      232.12      240.09     15.71 o 
  13   8   7       50.40       47.08     16.72 o 
 -17   9   7      108.65      115.61     11.50 o 
 -16   9   7       37.73       61.33      8.91 o 
 -15   9   7      590.77      578.84     21.24 o 
 -14   9   7      147.11      147.83     11.78 o 
 -13   9   7       30.72       36.80      6.82 o 
 -12   9   7     2449.88     2242.82     52.49 o 
 -11   9   7       91.31       70.79      8.13 o 
 -10   9   7      133.16      148.10     11.62 o 
  -9   9   7       35.68       22.24      5.61 o 
  -8   9   7       20.35       30.33      5.74 o 
  -7   9   7      379.09      405.88     15.26 o 
  -6   9   7      175.05      172.72      9.53 o 
  -5   9   7      110.91      107.17      6.84 o 
  -4   9   7     1240.75     1161.75     24.08 o 
  -3   9   7      173.63      132.55      7.62 o 
  -2   9   7       78.52      104.84     13.23 o 
  -1   9   7     1071.64     1035.82     22.31 o 
   0   9   7      198.57      172.72      8.62 o 
   1   9   7     1219.10     1215.53     28.18 o 
   2   9   7      117.40      136.11      9.09 o 
   3   9   7     2356.87     2280.88     46.46 o 
   4   9   7      157.84      160.62     10.93 o 
   5   9   7      275.03      253.51     12.67 o 
   6   9   7      135.48      130.55      9.81 o 
   7   9   7     2930.69     2923.01     58.45 o 
   8   9   7       58.98       65.91      8.81 o 
   9   9   7     1437.59     1415.61     38.49 o 
  10   9   7      266.90      290.33     16.90 o 
  11   9   7      211.73      217.70     17.27 o 
 -16  10   7      381.12      442.19     40.60 o 
 -15  10   7       94.42      110.89     11.30 o 
 -14  10   7       59.91       68.65      9.14 o 
 -13  10   7      449.14      423.12     18.41 o 
 -12  10   7       82.20       70.21      8.68 o 
 -11  10   7       15.91       27.59      6.59 o 
 -10  10   7      321.87      330.51     20.19 o 
  -9  10   7      352.34      319.13     15.45 o 
  -8  10   7      198.23      162.53     11.29 o 
  -7  10   7     1016.50      976.58     27.56 o 
  -6  10   7      779.56      659.05     21.05 o 
  -5  10   7      355.29      276.39     12.03 o 
  -4  10   7       25.39       31.06      4.89 o 
  -3  10   7     1063.11     1021.26     24.86 o 
  -2  10   7        2.14        3.00      4.00 o 
  -1  10   7       20.56       26.87      5.57 o 
   0  10   7      345.99      324.72     13.23 o 
   1  10   7      693.68      628.38     18.61 o 
   2  10   7       75.81       70.97      7.45 o 
   3  10   7      354.35      367.01     14.89 o 
   4  10   7        3.57       -1.22      4.67 o 
   5  10   7      347.90      319.29     14.55 o 
   6  10   7       23.96       16.49      5.73 o 
   7  10   7       52.24       60.45      8.09 o 
   8  10   7        1.78        7.90      6.73 o 
   9  10   7       18.03       33.10     15.35 o 
 -14  11   7        7.77       -4.44     13.65 o 
 -13  11   7       30.69       29.31      7.43 o 
 -12  11   7      258.11      308.15     16.83 o 
 -11  11   7       31.70       29.85      7.04 o 
 -10  11   7      226.49      211.16     13.70 o 
  -9  11   7        5.88        2.88      4.87 o 
  -8  11   7      229.96      199.13     13.01 o 
  -7  11   7        0.19       -0.74      4.87 o 
  -6  11   7      534.29      488.05     20.54 o 
  -5  11   7      268.67      231.15     13.20 o 
  -4  11   7      615.17      560.50     19.27 o 
  -3  11   7      245.34      207.85     15.12 o 
  -2  11   7      140.95      179.77      9.59 o 
  -1  11   7      144.33      140.53      9.76 o 
   0  11   7      131.74      135.91      9.77 o 
   1  11   7      268.19      305.31     13.88 o 
   2  11   7       76.72       78.80      7.93 o 
   3  11   7       36.24       43.85      6.81 o 
   4  11   7       19.41       37.64      6.74 o 
   5  11   7       29.20       26.33      7.44 o 
   6  11   7       74.11       74.74      8.88 o 
   7  11   7       20.92       28.66     15.69 o 
 -11  12   7       94.45      109.86     22.52 o 
 -10  12   7      137.64      133.11     22.03 o 
  -9  12   7      240.02      219.28     14.32 o 
  -8  12   7        0.14       -1.59      5.44 o 
  -7  12   7      577.00      634.62     22.39 o 
  -6  12   7       16.65       35.49      8.81 o 
  -5  12   7      167.45      169.05     14.48 o 
  -4  12   7      397.52      414.61     20.61 o 
  -3  12   7      148.39      129.60     12.98 o 
  -2  12   7      270.16      260.35     16.77 o 
  -1  12   7      682.62      729.52     21.38 o 
   0  12   7       45.15       62.75     15.70 o 
   1  12   7       21.50       21.99      6.08 o 
   2  12   7      126.83      138.93     10.69 o 
   3  12   7       70.09       62.31      9.06 o 
   4  12   7      852.90      877.25     38.17 o 
  -8  13   7      326.71      309.46     34.80 o 
  -7  13   7        2.15        6.48     16.38 o 
  -6  13   7      126.58      153.72     18.25 o 
  -5  13   7       11.19        7.96      8.94 o 
  -4  13   7       63.59       71.42     12.68 o 
  -3  13   7       33.24       49.61     10.99 o 
  -2  13   7       57.13       47.16     10.58 o 
  -1  13   7      115.06      112.76     12.45 o 
   0  13   7       30.87       48.05      9.87 o 
 -24   0   8      557.11      534.88     55.79 o 
 -23   0   8        4.79       -0.51      8.08 o 
 -22   0   8     1353.37     1326.86     51.03 o 
 -21   0   8      924.38      888.87     37.88 o 
 -20   0   8     3120.30     2902.84     91.31 o 
 -19   0   8      174.22      209.08     17.00 o 
 -18   0   8      475.81      474.35     23.51 o 
 -17   0   8      532.30      481.38     18.57 o 
 -16   0   8     7539.29     7666.05    172.52 o 
 -15   0   8      255.74      256.53     10.42 o 
 -14   0   8      193.51      205.84      9.38 o 
 -13   0   8      149.82      168.03      8.33 o 
 -12   0   8     2997.11     2954.39     59.75 o 
 -11   0   8     2159.17     2077.78     43.36 o 
 -10   0   8     9665.20     9672.05    181.56 o 
  -9   0   8     1421.55     1367.50     29.78 o 
  -8   0   8     3266.49     3310.75     64.99 o 
  -7   0   8       47.73       59.89      4.31 o 
  -6   0   8       86.78      136.16      8.92 o 
  -5   0   8    14704.47    15408.06    285.16 o 
  -4   0   8    32808.76    34751.36    637.53 o 
  -3   0   8     1185.09     1162.73     25.21 o 
  -2   0   8     1046.85      950.43     18.81 o 
  -1   0   8     1304.06     1156.76     22.36 o 
   0   0   8       55.64       47.62      4.63 o 
   1   0   8    19074.31    19327.83    316.19 o 
   2   0   8     2836.15     2754.27     48.97 o 
   3   0   8     8653.11     9143.83    172.23 o 
   4   0   8     1225.50     1379.39     30.79 o 
   5   0   8      801.30      761.11     19.61 o 
   6   0   8     1362.47     1363.27     31.24 o 
   7   0   8     1668.95     1520.46     46.10 o 
   8   0   8      183.15      201.69      9.91 o 
   9   0   8       21.49       19.27      7.68 o 
  10   0   8     1467.76     1513.16     41.50 o 
  11   0   8     7981.25     7756.65    218.06 o 
  12   0   8     1763.91     1838.97     77.79 o 
  13   0   8       53.25       65.28     15.35 o 
  14   0   8      425.81      461.29     43.50 o 
  15   0   8       80.13       89.02     13.86 o 
  16   0   8      956.39      916.31     45.04 o 
  17   0   8       64.33       67.90     20.47 o 
 -24   1   8      212.20      197.16     14.17 o 
 -23   1   8       31.02       30.92      7.31 o 
 -22   1   8      604.88      558.11     22.04 o 
 -21   1   8     2276.40     2175.28     51.86 o 
 -20   1   8        0.79        5.50      4.98 o 
 -19   1   8       55.32       45.96      5.93 o 
 -18   1   8     1446.70     1341.83     30.08 o 
 -17   1   8       36.23       52.57      5.57 o 
 -16   1   8       55.89       61.45      5.45 o 
 -15   1   8     4495.92     4416.60     66.82 o 
 -14   1   8       13.00       16.06      2.74 o 
 -13   1   8      348.16      327.97      8.06 o 
 -12   1   8        7.56        9.62      2.27 o 
 -11   1   8     2006.89     2001.00     29.69 o 
 -10   1   8     2386.22     2423.70     34.97 o 
  -9   1   8      164.22      141.02      4.86 o 
  -8   1   8       60.41       94.66      3.75 o 
  -7   1   8      213.00      239.87      5.57 o 
  -6   1   8     2293.99     2199.80     31.39 o 
  -5   1   8      424.93      466.39      8.58 o 
  -4   1   8     1815.38     1535.68     22.62 o 
  -3   1   8    15432.73    16844.93    253.29 o 
  -2   1   8     3025.67     3370.88     43.47 o 
  -1   1   8      770.15      705.15     10.55 o 
   0   1   8     5488.29     5475.05     65.36 o 
   1   1   8      476.74      359.11      8.99 o 
   2   1   8      531.37      593.38     10.31 o 
   3   1   8     1003.41     1009.32     15.71 o 
   4   1   8     4004.77     3867.62     63.11 o 
   5   1   8      123.20      126.54      5.21 o 
   6   1   8     6869.26     6830.81     92.74 o 
   7   1   8        1.99        2.58      2.33 o 
   8   1   8      101.80       96.20      5.58 o 
   9   1   8       45.93       51.10      4.47 o 
  10   1   8     2366.50     2376.97     47.20 o 
  11   1   8      578.70      550.56     16.41 o 
  12   1   8      890.51      846.42     25.32 o 
  13   1   8       51.61       64.75      8.09 o 
  14   1   8        1.82        7.40      5.44 o 
  15   1   8        6.63       10.83      6.36 o 
  16   1   8      104.84      127.94     12.14 o 
  17   1   8      593.79      628.82     47.77 o 
 -24   2   8       29.47       49.33     19.96 o 
 -23   2   8      277.30      326.43     19.96 o 
 -22   2   8       13.96       15.20      7.07 o 
 -21   2   8        2.27        5.29      6.40 o 
 -20   2   8        5.01        4.22      5.08 o 
 -19   2   8      162.24      177.66     10.06 o 
 -18   2   8       64.33       81.94      7.02 o 
 -17   2   8      889.34      817.09     18.68 o 
 -16   2   8      530.18      499.30     13.23 o 
 -15   2   8        1.51        2.86      2.69 o 
 -14   2   8     1913.59     1845.84     30.75 o 
 -13   2   8      149.72      136.66      5.41 o 
 -12   2   8      235.37      234.40      6.51 o 
 -11   2   8       78.88       97.11      4.38 o 
 -10   2   8      188.12      193.89      5.53 o 
  -9   2   8      150.16      137.60      5.20 o 
  -8   2   8      385.31      423.94      9.17 o 
  -7   2   8     1390.03     1323.92     21.86 o 
  -6   2   8       19.08       32.35      2.75 o 
  -5   2   8       13.09        7.17      1.89 o 
  -4   2   8     3582.69     3708.98     54.54 o 
  -3   2   8      549.64      459.14      8.57 o 
  -2   2   8      973.47      973.43     15.40 o 
  -1   2   8      384.59      407.33      7.56 o 
   0   2   8      125.31      159.88      5.01 o 
   1   2   8       25.50       27.52      3.33 o 
   2   2   8      764.19      749.74     13.20 o 
   3   2   8     2656.98     2690.46     36.29 o 
   4   2   8      130.98      133.47      4.86 o 
   5   2   8       41.86       59.04      3.86 o 
   6   2   8      499.32      509.41     11.52 o 
   7   2   8       32.44       29.38      3.49 o 
   8   2   8      232.31      221.04      8.01 o 
   9   2   8     1772.31     1694.01     32.13 o 
  10   2   8      149.53      139.83      7.90 o 
  11   2   8      182.66      149.74     10.51 o 
  12   2   8        0.11        2.00      4.24 o 
  13   2   8        0.01        6.87      5.08 o 
  14   2   8      295.17      299.77     18.38 o 
  15   2   8       13.70       20.95      8.35 o 
  16   2   8       59.10       73.22     12.27 o 
 -23   3   8      419.57      401.19     48.11 o 
 -22   3   8        7.73        7.53      6.47 o 
 -21   3   8      738.44      737.18     23.73 o 
 -20   3   8      175.20      195.92     13.42 o 
 -19   3   8     2381.75     2323.29     53.17 o 
 -18   3   8       57.82       60.81      6.34 o 
 -17   3   8       10.63       23.72      4.59 o 
 -16   3   8     1017.56      954.04     26.30 o 
 -15   3   8      184.86      219.93      9.82 o 
 -14   3   8      530.90      504.27     12.85 o 
 -13   3   8    11147.03    11176.84    172.35 o 
 -12   3   8      433.74      417.80     10.90 o 
 -11   3   8     6198.49     6324.10     91.59 o 
 -10   3   8       14.81       21.29      2.76 o 
  -9   3   8      144.34      127.44      5.09 o 
  -8   3   8     1172.28     1066.32     20.32 o 
  -7   3   8     4682.65     4546.56     72.14 o 
  -6   3   8      624.65      634.58     13.66 o 
  -5   3   8     7132.08     7604.24    117.28 o 
  -4   3   8      300.17      284.94      8.07 o 
  -3   3   8     2483.27     2524.55     41.96 o 
  -2   3   8     5694.11     5571.16     95.13 o 
  -1   3   8     1160.99     1124.26     19.50 o 
   0   3   8     1261.55     1266.21     21.54 o 
   1   3   8        2.00        5.87      2.16 o 
   2   3   8      326.40      257.89      9.31 o 
   3   3   8      685.51      738.63     14.51 o 
   4   3   8      603.45      513.27     12.05 o 
   5   3   8      263.73      252.38     10.08 o 
   6   3   8     1552.89     1560.66     31.82 o 
   7   3   8      200.11      209.98      9.06 o 
   8   3   8     2423.13     2426.35     53.12 o 
   9   3   8     1644.81     1544.43     37.21 o 
  10   3   8       56.01       45.45      6.59 o 
  11   3   8      448.92      408.80     15.79 o 
  12   3   8      595.75      520.35     34.90 o 
  13   3   8        7.62        8.72      6.16 o 
  14   3   8      375.87      409.83     27.21 o 
  15   3   8      448.56      461.18     38.55 o 
  16   3   8       17.07       30.37     18.42 o 
 -23   4   8      439.47      485.52     40.26 o 
 -22   4   8        6.42        8.05      7.99 o 
 -21   4   8      380.55      379.82     30.01 o 
 -20   4   8        0.56        6.17      5.97 o 
 -19   4   8      905.33      865.02     32.14 o 
 -18   4   8     2088.60     2037.88     59.74 o 
 -17   4   8       66.27       67.57      7.49 o 
 -16   4   8      244.93      243.10     12.41 o 
 -15   4   8      192.55      217.77     11.52 o 
 -14   4   8     1267.61     1182.15     29.83 o 
 -13   4   8       52.04       44.26      4.89 o 
 -12   4   8     2571.62     2371.36     52.67 o 
 -11   4   8        3.32       -1.53      2.80 o 
 -10   4   8     2126.24     2111.56     38.88 o 
  -9   4   8       69.83       74.21      4.94 o 
  -8   4   8     4080.43     4157.73     66.84 o 
  -7   4   8     6977.43     7314.66    113.46 o 
  -6   4   8       10.15       16.37      3.07 o 
  -5   4   8      818.72      746.71     18.01 o 
  -4   4   8     1421.20     1543.46     27.74 o 
  -3   4   8      554.28      450.59     11.05 o 
  -2   4   8     2977.71     2830.01     54.60 o 
  -1   4   8     1849.68     1704.57     45.87 o 
   0   4   8        5.22        3.38      3.54 o 
   1   4   8     2688.76     2712.76     41.90 o 
   2   4   8       54.75       42.00      3.72 o 
   3   4   8     8285.68     8313.88    118.60 o 
   4   4   8      164.60      161.71      7.34 o 
   5   4   8        2.44        8.72      3.12 o 
   6   4   8      103.12       94.42      7.89 o 
   7   4   8      203.92      220.30     21.78 o 
   8   4   8     1005.06      943.57     25.88 o 
   9   4   8     3535.57     3353.63    123.71 o 
  10   4   8      168.59      170.47     11.21 o 
  11   4   8      757.96      734.71     23.74 o 
  12   4   8        2.98        9.58      5.52 o 
  13   4   8       41.22       47.74      8.61 o 
  14   4   8     1445.29     1404.95     55.12 o 
  15   4   8      117.37      121.80     17.37 o 
 -22   5   8       32.81       42.67     11.65 o 
 -21   5   8        4.50        8.12      7.15 o 
 -20   5   8      103.07       80.41      9.22 o 
 -19   5   8      594.03      564.39     20.18 o 
 -18   5   8        5.62        9.83      5.23 o 
 -17   5   8      756.64      697.65     22.00 o 
 -16   5   8       41.93       61.82      7.22 o 
 -15   5   8        0.17       -1.57      3.89 o 
 -14   5   8      241.43      228.44     12.01 o 
 -13   5   8     2864.97     2833.68     60.74 o 
 -12   5   8      124.43      170.61      8.66 o 
 -11   5   8       24.35       23.72      4.03 o 
 -10   5   8       22.98       19.86      3.79 o 
  -9   5   8        4.10        3.20      2.63 o 
  -8   5   8      283.84      261.28      8.26 o 
  -7   5   8     1831.29     1824.64     32.46 o 
  -6   5   8     1423.25     1262.76     25.43 o 
  -5   5   8        1.22        4.58      2.51 o 
  -4   5   8       21.69       10.98      2.79 o 
  -3   5   8        4.43        8.28      2.64 o 
  -2   5   8     2028.81     1821.97     32.39 o 
  -1   5   8       27.42       20.57      3.31 o 
   0   5   8      810.06      758.99     15.16 o 
   1   5   8      146.15      166.10      6.66 o 
   2   5   8      355.75      338.99      9.14 o 
   3   5   8       76.33       66.12      5.20 o 
   4   5   8     1068.70     1092.80     24.24 o 
   5   5   8      569.98      495.73     14.73 o 
   6   5   8       83.22       82.31      6.84 o 
   7   5   8        1.83        4.26      4.25 o 
   8   5   8      205.61      203.95     12.01 o 
   9   5   8      177.22      178.09     13.54 o 
  10   5   8      406.94      388.38     16.24 o 
  11   5   8      130.00      138.60     12.56 o 
  12   5   8      147.88      147.65     11.55 o 
  13   5   8      145.38      143.60     11.84 o 
  14   5   8      171.33      149.77     14.60 o 
 -22   6   8      254.83      263.06     34.12 o 
 -21   6   8      212.51      263.61     16.04 o 
 -20   6   8      144.62      135.76     11.79 o 
 -19   6   8        5.28        4.72      5.49 o 
 -18   6   8      177.83      164.51     12.12 o 
 -17   6   8       25.36       32.73      6.65 o 
 -16   6   8      833.69      819.34     24.83 o 
 -15   6   8       38.30       35.93      6.33 o 
 -14   6   8        1.96        8.59      4.63 o 
 -13   6   8      136.85      134.33      9.98 o 
 -12   6   8        5.32        7.50      4.53 o 
 -11   6   8      328.65      330.30     13.40 o 
 -10   6   8     2577.07     2408.34     50.72 o 
  -9   6   8        2.93        7.26      3.26 o 
  -8   6   8      151.38      133.45      6.80 o 
  -7   6   8       40.68       40.76      4.16 o 
  -6   6   8     1652.99     1552.41     28.75 o 
  -5   6   8     1764.04     1585.12     29.31 o 
  -4   6   8      655.65      578.13     13.89 o 
  -3   6   8        4.84       16.45      3.21 o 
  -2   6   8      299.54      283.69     13.60 o 
  -1   6   8      970.46      967.44     18.44 o 
   0   6   8      369.32      355.77      9.59 o 
   1   6   8     2980.48     2930.44     45.87 o 
   2   6   8      476.11      473.81     12.66 o 
   3   6   8     1226.79     1190.89     24.02 o 
   4   6   8      186.40      167.68      9.31 o 
   5   6   8     1568.58     1595.04     34.16 o 
   6   6   8      724.30      617.64     17.70 o 
   7   6   8     1093.05     1026.62     28.48 o 
   8   6   8      170.80      157.66     11.32 o 
   9   6   8      527.79      513.38     18.80 o 
  10   6   8      108.82       92.60      9.49 o 
  11   6   8      532.34      495.16     23.07 o 
  12   6   8      295.41      303.82     16.52 o 
  13   6   8       98.86      101.22     10.78 o 
  14   6   8       80.54       77.32     13.55 o 
 -21   7   8      467.44      505.31     40.94 o 
 -20   7   8       78.03       90.17     10.63 o 
 -19   7   8      673.41      672.79     23.83 o 
 -18   7   8      135.81      164.80     12.53 o 
 -17   7   8      331.28      325.73     16.36 o 
 -16   7   8      667.11      636.71     28.67 o 
 -15   7   8     1617.12     1548.81     39.27 o 
 -14   7   8      229.75      235.75     13.49 o 
 -13   7   8      660.40      592.19     19.70 o 
 -12   7   8      101.33       79.06      7.83 o 
 -11   7   8     5862.60     5944.11    118.58 o 
 -10   7   8      350.71      301.38     13.23 o 
  -9   7   8      109.06      100.77      7.28 o 
  -8   7   8       56.84       55.08      7.49 o 
  -7   7   8      176.85      217.82      8.78 o 
  -6   7   8      189.58      176.80      8.06 o 
  -5   7   8     2954.94     2778.76     47.66 o 
  -4   7   8      513.01      491.83     12.85 o 
  -3   7   8      274.48      266.48     10.45 o 
  -2   7   8     1311.80     1207.65     24.11 o 
  -1   7   8      258.85      257.13      8.53 o 
   0   7   8     3368.22     3308.60     55.68 o 
   1   7   8       26.05       20.43      4.00 o 
   2   7   8      335.65      303.29     21.08 o 
   3   7   8       69.96       57.63      6.20 o 
   4   7   8       39.41       36.51      5.23 o 
   5   7   8        0.40        4.38      3.96 o 
   6   7   8     1658.66     1593.90     35.09 o 
   7   7   8        0.16       -3.91      4.73 o 
   8   7   8      460.12      461.63     19.85 o 
   9   7   8      569.51      602.68     27.48 o 
  10   7   8        1.84        1.72      5.85 o 
  11   7   8      310.71      299.55     16.54 o 
  12   7   8      299.57      314.49     17.16 o 
  13   7   8        0.38        3.75      7.72 o 
 -19   8   8      134.73      127.23     17.34 o 
 -18   8   8      145.88      158.11     13.16 o 
 -17   8   8       56.04       62.11      8.82 o 
 -16   8   8      527.91      516.47     20.07 o 
 -15   8   8      159.76      196.81     13.31 o 
 -14   8   8      457.34      467.19     26.10 o 
 -13   8   8       44.05       50.95      7.29 o 
 -12   8   8      243.64      208.48     12.79 o 
 -11   8   8       88.44       93.24      8.85 o 
 -10   8   8     1817.00     1682.06     40.63 o 
  -9   8   8        5.98        7.43      4.57 o 
  -8   8   8       74.05       72.02      6.49 o 
  -7   8   8      114.81      104.32      7.58 o 
  -6   8   8      585.03      551.14     14.33 o 
  -5   8   8     1609.20     1567.64     30.15 o 
  -4   8   8      501.81      472.20     12.90 o 
  -3   8   8       83.63      103.85      6.69 o 
  -2   8   8      141.60      115.56      7.02 o 
  -1   8   8       15.61       19.17      4.01 o 
   0   8   8      636.80      653.22     16.24 o 
   1   8   8      826.90      811.72     18.92 o 
   2   8   8        4.51        6.75      4.19 o 
   3   8   8      750.54      751.64     20.43 o 
   4   8   8      102.16      100.32      8.03 o 
   5   8   8      217.80      236.62     12.07 o 
   6   8   8      112.81      119.69      9.11 o 
   7   8   8      176.36      174.83     12.68 o 
   8   8   8       58.06       48.83      8.12 o 
   9   8   8      299.81      328.08     17.34 o 
  10   8   8        2.64       -5.26      5.26 o 
  11   8   8      368.12      373.57     22.70 o 
 -17   9   8       22.69       16.22      7.69 o 
 -16   9   8       70.38       77.02      9.78 o 
 -15   9   8        5.13       13.81      6.06 o 
 -14   9   8       44.30       50.48      7.85 o 
 -13   9   8       75.03       68.47      8.69 o 
 -12   9   8       52.96       47.64      7.45 o 
 -11   9   8       38.73       31.04      6.58 o 
 -10   9   8        1.95        6.54      4.71 o 
  -9   9   8      170.84      196.16     12.15 o 
  -8   9   8       96.92       81.53      8.26 o 
  -7   9   8       10.86       12.46      4.90 o 
  -6   9   8       87.12       68.85      6.51 o 
  -5   9   8       34.61       39.11      4.89 o 
  -4   9   8      295.13      266.59     11.50 o 
  -3   9   8      294.55      298.03     10.68 o 
  -2   9   8      508.43      459.79     17.11 o 
  -1   9   8        1.29        1.08      3.36 o 
   0   9   8      230.39      235.87     10.27 o 
   1   9   8      147.96      157.97      9.87 o 
   2   9   8      238.92      251.14     12.25 o 
   3   9   8        6.40        9.05      4.58 o 
   4   9   8        2.87       -1.92      4.24 o 
   5   9   8      383.84      341.08     14.63 o 
   6   9   8       87.73       78.58     11.28 o 
   7   9   8       23.93       32.07      7.46 o 
   8   9   8       13.53       19.50      6.63 o 
   9   9   8       32.75       41.04      7.69 o 
 -15  10   8        7.56        9.67      6.46 o 
 -14  10   8      122.50      118.75     13.30 o 
 -13  10   8       13.23       30.16      7.16 o 
 -12  10   8      724.75      702.45     23.70 o 
 -11  10   8        2.45        1.89      5.14 o 
 -10  10   8       66.55       77.84      9.00 o 
  -9  10   8       49.14       68.92      8.22 o 
  -8  10   8     1470.87     1492.35     38.06 o 
  -7  10   8       94.66       90.57      8.84 o 
  -6  10   8       51.82       35.36      6.61 o 
  -5  10   8      585.56      573.93     20.54 o 
  -4  10   8      121.93      109.51      7.60 o 
  -3  10   8      241.89      235.87     11.77 o 
  -2  10   8      268.35      263.82     11.16 o 
  -1  10   8       57.62       49.05      5.61 o 
   0  10   8      251.94      263.49     12.79 o 
   1  10   8      476.83      453.38     15.67 o 
   2  10   8       42.97       41.03      6.55 o 
   3  10   8     2810.53     2940.87     58.78 o 
   4  10   8        1.35       -5.02      5.02 o 
   5  10   8       26.82       24.24      6.41 o 
   6  10   8       66.87      100.10      9.66 o 
   7  10   8       84.69       77.11     10.20 o 
   8  10   8        1.13       14.33     13.99 o 
 -13  11   8      655.03      727.77     49.81 o 
 -12  11   8       39.39       45.60      8.18 o 
 -11  11   8      147.76      143.31     12.14 o 
 -10  11   8        4.38        6.93      5.54 o 
  -9  11   8       11.97        7.75      5.36 o 
  -8  11   8       74.83       83.67      9.16 o 
  -7  11   8      392.70      425.15     18.96 o 
  -6  11   8        0.94        3.03      5.13 o 
  -5  11   8      203.21      221.19     15.79 o 
  -4  11   8      137.07      165.51     11.87 o 
  -3  11   8      107.05      113.59      8.93 o 
  -2  11   8      639.14      607.13     18.62 o 
  -1  11   8        2.54        0.00      4.84 o 
   0  11   8      185.50      185.79     11.49 o 
   1  11   8      106.91      110.98      9.39 o 
   2  11   8       57.74       61.19      7.92 o 
   3  11   8       39.28       48.95      8.65 o 
   4  11   8      463.18      549.60     19.39 o 
   5  11   8       94.81       91.99     11.95 o 
 -10  12   8        9.13       26.92     10.99 o 
  -9  12   8        4.72        9.85      7.69 o 
  -8  12   8       84.37       65.33     10.26 o 
  -7  12   8        0.21       -1.64      5.66 o 
  -6  12   8       41.85       42.63      9.35 o 
  -5  12   8        7.54       12.43      7.80 o 
  -4  12   8      142.93      131.54     18.21 o 
  -3  12   8       51.25       53.59      7.99 o 
  -2  12   8       99.69      121.35     10.87 o 
  -1  12   8       45.34       50.37      7.49 o 
   0  12   8       36.38        6.64      6.39 o 
   1  12   8        6.58        0.47      6.43 o 
   2  12   8       47.03       61.45     10.72 o 
  -5  13   8       11.13        8.19     13.99 o 
 -24   1   9      221.12      198.92     20.02 o 
 -23   1   9        1.52        0.12      6.61 o 
 -22   1   9      711.80      634.18     25.59 o 
 -21   1   9       78.43       74.61      9.75 o 
 -20   1   9       87.42       82.59     11.74 o 
 -19   1   9        4.34        2.64      4.67 o 
 -18   1   9       38.78       28.04      5.66 o 
 -17   1   9       22.18       25.82      6.29 o 
 -16   1   9     1281.62     1293.86     25.50 o 
 -15   1   9      203.29      231.43      8.76 o 
 -14   1   9     1939.28     1967.87     32.25 o 
 -13   1   9      195.02      181.73      6.74 o 
 -12   1   9      123.65      155.77      6.11 o 
 -11   1   9       26.41       30.44      3.17 o 
 -10   1   9      593.42      530.73     12.78 o 
  -9   1   9       40.89       34.37      3.21 o 
  -8   1   9     1519.97     1552.84     25.35 o 
  -7   1   9       44.95       52.53      3.46 o 
  -6   1   9     1366.33     1331.80     22.11 o 
  -5   1   9     3932.42     4189.48     61.52 o 
  -4   1   9        0.10        3.30      2.04 o 
  -3   1   9       18.32       23.72      2.47 o 
  -2   1   9     1215.75     1182.79     17.38 o 
  -1   1   9      461.23      475.98      8.72 o 
   0   1   9      289.97      282.77      6.30 o 
   1   1   9       84.96       87.61      4.17 o 
   2   1   9      329.04      319.71      7.59 o 
   3   1   9     8686.18     8518.07    113.26 o 
   4   1   9        4.51        4.73      2.59 o 
   5   1   9     1570.44     1518.45     25.95 o 
   6   1   9       62.37       60.56      4.54 o 
   7   1   9        4.86       10.15      3.30 o 
   8   1   9       78.32       81.29      6.87 o 
   9   1   9       67.32       68.01      7.37 o 
  10   1   9     2355.25     2345.80     52.47 o 
  11   1   9     2048.67     2018.81     55.27 o 
  12   1   9      385.06      399.27     19.49 o 
  13   1   9      454.40      486.62     21.84 o 
  14   1   9      496.45      477.99     22.32 o 
  15   1   9        3.00       13.19      8.89 o 
  16   1   9      311.07      388.00     28.10 o 
 -24   2   9      923.80     1028.36     63.46 o 
 -23   2   9        0.75        8.20      6.65 o 
 -22   2   9      559.58      582.07     24.29 o 
 -21   2   9      671.75      715.15     26.91 o 
 -20   2   9     1214.07     1173.33     31.68 o 
 -19   2   9     4177.98     4041.49     84.73 o 
 -18   2   9        1.71        1.46      3.88 o 
 -17   2   9      631.61      627.01     22.78 o 
 -16   2   9       16.17       19.16      3.91 o 
 -15   2   9      425.61      358.58     10.58 o 
 -14   2   9        2.05        5.30      2.88 o 
 -13   2   9     1345.73     1338.91     23.35 o 
 -12   2   9        0.11       -1.90      2.22 o 
 -11   2   9     7257.21     7250.12    104.35 o 
 -10   2   9     1883.46     1860.83     30.02 o 
  -9   2   9     1930.36     1820.46     29.29 o 
  -8   2   9      554.76      516.39     10.80 o 
  -7   2   9     1497.47     1516.63     24.79 o 
  -6   2   9     2467.51     2347.13     40.21 o 
  -5   2   9      148.11      117.77      4.81 o 
  -4   2   9      108.98       87.37      6.64 o 
  -3   2   9     2469.72     2612.51     43.43 o 
  -2   2   9     1271.55     1330.36     24.41 o 
  -1   2   9      271.74      244.13      6.16 o 
   0   2   9     1804.01     1774.67     26.64 o 
   1   2   9       64.46       63.41      3.76 o 
   2   2   9     1455.48     1427.51     25.22 o 
   3   2   9      206.59      223.56      6.64 o 
   4   2   9        2.58       17.65      5.80 o 
   5   2   9      320.76      342.68      9.13 o 
   6   2   9      710.11      664.61     15.41 o 
   7   2   9       11.73        1.77      3.00 o 
   8   2   9     1553.91     1514.18     32.28 o 
   9   2   9      142.54      146.49      9.46 o 
  10   2   9      316.50      261.71     15.55 o 
  11   2   9      406.07      428.18     19.40 o 
  12   2   9      326.09      364.26     23.88 o 
  13   2   9      412.28      384.34     28.15 o 
  14   2   9      253.16      265.39     22.66 o 
  15   2   9        2.22        4.45      9.66 o 
 -23   3   9        0.93       -4.78      7.96 o 
 -22   3   9        1.17        7.94      9.03 o 
 -21   3   9       32.43       30.20      7.85 o 
 -20   3   9       18.07       34.83      8.36 o 
 -19   3   9       28.29       44.48      9.04 o 
 -18   3   9        2.33       17.60      5.54 o 
 -17   3   9        0.57        2.43      4.20 o 
 -16   3   9      388.59      401.08     15.12 o 
 -15   3   9       57.48       63.76      5.99 o 
 -14   3   9      693.95      676.08     17.50 o 
 -13   3   9       63.32       61.61      5.75 o 
 -12   3   9      742.55      739.23     16.19 o 
 -11   3   9      268.14      260.48      8.38 o 
 -10   3   9      826.49      688.24     15.17 o 
  -9   3   9       70.15       90.90      5.41 o 
  -8   3   9      920.43      864.19     20.90 o 
  -7   3   9     1362.56     1209.08     23.00 o 
  -6   3   9       35.23       25.96      3.28 o 
  -5   3   9      438.33      422.14     11.08 o 
  -4   3   9       20.84       17.34      2.96 o 
  -3   3   9      281.38      290.36     10.17 o 
  -2   3   9      657.02      590.10     17.70 o 
  -1   3   9      126.42      136.71      6.73 o 
   0   3   9       25.47       25.45      3.04 o 
   1   3   9     1375.97     1280.63     23.43 o 
   2   3   9      478.27      414.17     10.05 o 
   3   3   9      148.75      134.33      6.04 o 
   4   3   9       25.77       14.42      3.01 o 
   5   3   9      185.27      195.79      9.05 o 
   6   3   9       36.92       36.40      5.37 o 
   7   3   9       88.20       76.68      7.50 o 
   8   3   9      345.36      348.55     15.90 o 
   9   3   9       82.16       93.18      8.96 o 
  10   3   9      128.23      137.90     10.50 o 
  11   3   9      304.79      302.53     23.67 o 
  12   3   9       34.97       38.86      8.61 o 
  13   3   9      186.88      164.86     18.46 o 
  14   3   9      108.82       83.05     14.10 o 
  15   3   9       29.49       42.65     19.11 o 
 -23   4   9       57.26       75.40     19.11 o 
 -22   4   9      117.18      110.18     12.38 o 
 -21   4   9       95.97      110.51     16.17 o 
 -20   4   9       30.45       35.13      7.90 o 
 -19   4   9      435.57      428.74     17.04 o 
 -18   4   9      178.08      189.40     12.07 o 
 -17   4   9     1308.22     1332.61     34.03 o 
 -16   4   9      152.69      147.43     10.26 o 
 -15   4   9        0.66        2.59      3.98 o 
 -14   4   9      862.40      862.88     23.92 o 
 -13   4   9      136.95      134.00      7.92 o 
 -12   4   9       23.20       15.16      3.80 o 
 -11   4   9      451.84      443.88     11.59 o 
 -10   4   9      114.71      128.37      6.48 o 
  -9   4   9      939.74      884.97     18.41 o 
  -8   4   9       88.49      112.50      6.05 o 
  -7   4   9     2741.56     2696.58     45.46 o 
  -6   4   9     1655.18     1540.72     28.17 o 
  -5   4   9      173.45      171.20      8.66 o 
  -4   4   9        4.49       -0.24      2.35 o 
  -3   4   9       13.76       13.80      2.96 o 
  -2   4   9      105.87      114.64      6.07 o 
  -1   4   9      274.90      286.81      8.04 o 
   0   4   9     1234.60     1215.92     21.65 o 
   1   4   9      266.80      291.80      8.38 o 
   2   4   9     1488.64     1505.65     25.94 o 
   3   4   9      125.31      136.29      7.02 o 
   4   4   9      206.60      203.54      8.53 o 
   5   4   9       42.92       36.70      4.46 o 
   6   4   9      736.32      676.83     20.47 o 
   7   4   9        0.48       -1.08      4.15 o 
   8   4   9       11.60        8.11      4.67 o 
   9   4   9        8.12       16.41      5.47 o 
  10   4   9      165.69      145.09     11.00 o 
  11   4   9      125.74      140.17     13.69 o 
  12   4   9        6.44        9.13      7.38 o 
  13   4   9        2.82        3.68     12.29 o 
  14   4   9       18.78       24.22     16.04 o 
 -22   5   9     1010.74     1070.02     85.98 o 
 -21   5   9      179.14      188.56     18.04 o 
 -20   5   9      136.48      145.17     11.71 o 
 -19   5   9       17.05       21.13      6.33 o 
 -18   5   9      622.01      612.32     20.85 o 
 -17   5   9      345.41      351.61     15.76 o 
 -16   5   9     1481.28     1503.51     40.04 o 
 -15   5   9        1.12        0.37      4.03 o 
 -14   5   9      889.37      853.63     24.34 o 
 -13   5   9        2.48        5.29      4.44 o 
 -12   5   9        6.36       -0.11      3.26 o 
 -11   5   9      357.18      328.66     11.24 o 
 -10   5   9     1055.76      957.80     19.96 o 
  -9   5   9       10.71       16.88      3.89 o 
  -8   5   9     1055.73     1007.47     20.57 o 
  -7   5   9       41.87       37.99      4.04 o 
  -6   5   9      930.62      961.10     19.77 o 
  -5   5   9      260.81      236.96      8.35 o 
  -4   5   9      120.02      154.74      7.17 o 
  -3   5   9     5806.52     5807.66     92.10 o 
  -2   5   9      153.16      111.11      6.96 o 
  -1   5   9     1230.92     1167.78     21.25 o 
   0   5   9      979.32     1065.10     19.89 o 
   1   5   9     1041.84     1006.05     19.13 o 
   2   5   9      232.86      201.83      9.05 o 
   3   5   9     3246.35     3310.51     55.63 o 
   4   5   9      222.70      216.24     11.36 o 
   5   5   9     4138.07     4045.43     74.04 o 
   6   5   9        4.06       -1.37      4.01 o 
   7   5   9       26.50       38.31      6.47 o 
   8   5   9      265.82      266.78     14.11 o 
   9   5   9      406.41      369.12     15.82 o 
  10   5   9      172.10      180.69     12.47 o 
  11   5   9     1692.18     1622.31     41.59 o 
  12   5   9       20.02       29.25      7.15 o 
  13   5   9      182.55      183.52     16.20 o 
  14   5   9      403.51      530.90     39.58 o 
 -21   6   9        7.07       16.57      8.20 o 
 -20   6   9       45.16       82.72     10.44 o 
 -19   6   9     1749.32     1696.02     43.25 o 
 -18   6   9        0.23        1.16      5.71 o 
 -17   6   9      411.88      366.82     16.62 o 
 -16   6   9      298.64      310.03     16.50 o 
 -15   6   9      193.17      205.92     12.56 o 
 -14   6   9      570.59      583.01     19.49 o 
 -13   6   9      303.60      330.93     14.23 o 
 -12   6   9      198.98      159.47     10.32 o 
 -11   6   9     2030.22     1853.12     37.95 o 
 -10   6   9      166.49      155.38     11.17 o 
  -9   6   9      107.91      109.69      6.51 o 
  -8   6   9      504.84      493.10     13.91 o 
  -7   6   9      131.08      161.68      9.00 o 
  -6   6   9      361.71      338.44     10.18 o 
  -5   6   9      497.94      541.04     15.49 o 
  -4   6   9      717.99      744.72     16.81 o 
  -3   6   9     1346.14     1247.12     24.62 o 
  -2   6   9      857.99      904.58     21.22 o 
  -1   6   9     1172.07     1233.44     22.56 o 
   0   6   9     1784.46     1729.55     29.66 o 
   1   6   9      115.86      133.51      7.46 o 
   2   6   9      370.68      393.01     11.68 o 
   3   6   9       11.10       13.31      3.61 o 
   4   6   9        4.44        5.58      3.92 o 
   5   6   9       24.25       29.74      5.31 o 
   6   6   9     1723.92     1766.95     37.94 o 
   7   6   9      133.02      157.91     11.60 o 
   8   6   9      262.77      278.49     14.87 o 
   9   6   9      406.50      398.22     17.36 o 
  10   6   9       53.21       62.68     12.18 o 
  11   6   9        6.60       16.31      6.71 o 
  12   6   9       19.83       25.05      7.57 o 
  13   6   9      158.77      163.86     17.97 o 
 -21   7   9       52.89       39.58     19.11 o 
 -20   7   9        1.57       16.26      8.74 o 
 -19   7   9        3.10       -0.84      5.97 o 
 -18   7   9       46.63       35.48      7.64 o 
 -17   7   9      707.24      723.13     24.00 o 
 -16   7   9       75.79       95.10      9.70 o 
 -15   7   9       70.05       48.15      7.22 o 
 -14   7   9       74.27       67.64      7.79 o 
 -13   7   9        0.78        3.97      4.55 o 
 -12   7   9        1.53        4.37      4.39 o 
 -11   7   9      338.44      327.81     14.57 o 
 -10   7   9       93.17       94.71      7.30 o 
  -9   7   9        1.90        2.02      4.09 o 
  -8   7   9      144.67      127.25      7.11 o 
  -7   7   9        0.95        5.82      3.12 o 
  -6   7   9      279.28      291.38      9.81 o 
  -5   7   9       72.63       69.10      5.70 o 
  -4   7   9      401.51      440.39     12.29 o 
  -3   7   9       40.38       58.14      5.20 o 
  -2   7   9      217.20      239.13     11.32 o 
  -1   7   9      301.93      322.41      9.61 o 
   0   7   9      415.74      404.68     11.94 o 
   1   7   9        1.29       -0.60      3.07 o 
   2   7   9      203.50      225.41     10.55 o 
   3   7   9        3.01       10.91      5.05 o 
   4   7   9      530.53      497.31     15.98 o 
   5   7   9        9.23        8.18      4.47 o 
   6   7   9       91.46       95.80      8.43 o 
   7   7   9      282.99      310.12     16.11 o 
   8   7   9       59.78       87.13      9.80 o 
   9   7   9      119.70      121.15     11.26 o 
  10   7   9       83.06      107.83     15.46 o 
  11   7   9       34.04       35.05      7.86 o 
  12   7   9        0.05       -4.09     10.58 o 
 -19   8   9      817.41      781.68     52.54 o 
 -18   8   9       74.81       72.72      9.95 o 
 -17   8   9      547.89      519.47     20.45 o 
 -16   8   9        0.10        3.56      5.55 o 
 -15   8   9       96.42       97.43      9.97 o 
 -14   8   9      161.55      126.59     13.40 o 
 -13   8   9       40.15       46.76      7.16 o 
 -12   8   9      514.04      492.49     18.19 o 
 -11   8   9     3115.48     3016.03     66.11 o 
 -10   8   9       92.53       88.23      8.64 o 
  -9   8   9      704.53      624.98     25.96 o 
  -8   8   9       99.99       93.16      7.37 o 
  -7   8   9      117.66       91.29      7.42 o 
  -6   8   9      842.22      882.01     19.94 o 
  -5   8   9       58.28       71.97      5.86 o 
  -4   8   9      100.48      106.60      7.01 o 
  -3   8   9      162.87      153.96      8.21 o 
  -2   8   9      262.22      257.07     11.27 o 
  -1   8   9      530.16      570.29     15.16 o 
   0   8   9      645.86      613.55     15.95 o 
   1   8   9      306.60      312.81     11.54 o 
   2   8   9       28.27       19.68      5.06 o 
   3   8   9        7.80        4.83      4.42 o 
   4   8   9      353.58      371.52     14.42 o 
   5   8   9      758.59      794.30     22.28 o 
   6   8   9      113.01       87.67      8.36 o 
   7   8   9        0.11        2.09      5.56 o 
   8   8   9     1199.07     1172.36     34.06 o 
   9   8   9       55.92       32.79      8.10 o 
  10   8   9       48.95       44.33     14.84 o 
 -16   9   9      528.67      519.28     21.10 o 
 -15   9   9        1.27       14.44      6.77 o 
 -14   9   9     1621.86     1657.98     42.79 o 
 -13   9   9        0.00       -1.87      5.14 o 
 -12   9   9       28.10       26.42      6.63 o 
 -11   9   9      384.77      394.44     16.91 o 
 -10   9   9       21.83       34.26      8.46 o 
  -9   9   9      226.26      247.46     13.73 o 
  -8   9   9     2297.98     2163.43     50.13 o 
  -7   9   9      138.06      145.19      9.36 o 
  -6   9   9      243.41      302.48     12.64 o 
  -5   9   9     1180.22     1101.03     28.10 o 
  -4   9   9      304.49      313.33     11.45 o 
  -3   9   9      789.42      741.24     20.15 o 
  -2   9   9      649.96      704.01     17.77 o 
  -1   9   9      167.03      168.65      9.59 o 
   0   9   9      441.24      396.45     17.68 o 
   1   9   9        6.28        5.76      4.54 o 
   2   9   9      167.24      183.19     11.81 o 
   3   9   9     2145.78     2164.81     45.78 o 
   4   9   9       17.36       15.23      5.47 o 
   5   9   9      300.70      337.30     19.67 o 
   6   9   9        1.25       -5.11      5.11 o 
   7   9   9      200.56      180.00     13.86 o 
   8   9   9        1.17       -1.47      5.99 o 
 -14  10   9      122.95      129.45     12.11 o 
 -13  10   9      156.63      155.59     12.52 o 
 -12  10   9       30.65       24.28      6.97 o 
 -11  10   9      332.73      343.58     17.10 o 
 -10  10   9        3.96        1.03      5.26 o 
  -9  10   9       38.06       46.17      8.77 o 
  -8  10   9        8.85        3.63      5.07 o 
  -7  10   9      100.57       90.66      9.46 o 
  -6  10   9      361.70      342.09     13.68 o 
  -5  10   9      164.65      156.98     17.47 o 
  -4  10   9      162.86      146.45      9.82 o 
  -3  10   9      160.98      191.37     10.06 o 
  -2  10   9      159.24      143.77      8.82 o 
  -1  10   9      128.82      144.52     10.08 o 
   0  10   9       57.98       86.82      8.10 o 
   1  10   9      158.45      187.06     11.62 o 
   2  10   9      369.30      380.47     16.08 o 
   3  10   9        0.26       -2.91      4.88 o 
   4  10   9       49.95       34.50      7.03 o 
   5  10   9        1.36        2.98      5.69 o 
   6  10   9       57.58       69.61     22.60 o 
 -12  11   9        3.67       -5.90      8.61 o 
 -11  11   9       33.15       27.81      7.21 o 
 -10  11   9      308.08      294.53     16.31 o 
  -9  11   9       58.03       52.75      8.25 o 
  -8  11   9       74.56       88.36      9.70 o 
  -7  11   9       13.27        7.31      5.92 o 
  -6  11   9      215.58      199.73     15.29 o 
  -5  11   9       82.89       62.33      8.40 o 
  -4  11   9      411.19      429.65     20.19 o 
  -3  11   9       56.09       88.34      8.18 o 
  -2  11   9       41.12       45.56      7.07 o 
  -1  11   9      149.38      141.50     13.21 o 
   0  11   9        6.80        3.88      5.33 o 
   1  11   9       43.16       44.93      7.86 o 
   2  11   9       97.69       89.10      8.92 o 
   3  11   9      118.18      104.83     23.58 o 
  -9  12   9      172.71      200.96     28.32 o 
  -8  12   9      284.37      308.10     33.10 o 
  -7  12   9        8.37       33.10     14.67 o 
  -6  12   9      115.56      131.62     16.91 o 
  -5  12   9      165.75      169.80     18.50 o 
  -4  12   9        8.96       10.24      7.19 o 
  -3  12   9       32.79       35.32      8.85 o 
  -2  12   9      175.40      184.41     15.60 o 
  -1  12   9      267.03      245.74     23.16 o 
   0  12   9      298.78      257.60     33.78 o 
 -24   0  10       32.83       23.20     14.67 o 
 -23   0  10      114.12      111.91     22.86 o 
 -22   0  10      469.81      452.08     36.51 o 
 -21   0  10      198.93      126.92     20.81 o 
 -20   0  10      514.53      538.40     38.21 o 
 -19   0  10       29.00       57.94      9.88 o 
 -18   0  10       95.38      109.37     12.42 o 
 -17   0  10        0.60       16.28      6.46 o 
 -16   0  10      110.65      104.21     12.11 o 
 -15   0  10       18.36       13.31      4.92 o 
 -14   0  10     7275.45     7368.82    162.65 o 
 -13   0  10        1.71        1.98      6.34 o 
 -12   0  10       34.40       35.80      5.44 o 
 -11   0  10        6.30       12.06      4.05 o 
 -10   0  10        2.70        3.99      3.40 o 
  -9   0  10      258.17      262.83     11.79 o 
  -8   0  10     2834.60     2937.34     68.65 o 
  -7   0  10        2.26       -1.55      3.14 o 
  -6   0  10      656.80      700.26     21.10 o 
  -5   0  10      126.06      135.12      8.64 o 
  -4   0  10     1122.33     1134.94     30.41 o 
  -3   0  10    10258.00    10418.69    192.15 o 
  -2   0  10      821.85      771.58     19.21 o 
  -1   0  10       53.41       46.59      5.96 o 
   0   0  10      839.58      829.63     24.09 o 
   1   0  10      444.81      466.69     20.04 o 
   2   0  10      170.40      210.06     18.95 o 
   3   0  10     2210.43     2093.98     84.26 o 
   4   0  10      391.69      454.65     16.74 o 
   5   0  10     2076.33     1997.42     50.36 o 
   6   0  10      115.79      164.50     16.90 o 
   7   0  10      595.72      576.51     25.45 o 
   8   0  10     2317.24     2359.60     72.82 o 
   9   0  10      118.50      119.94     13.26 o 
  10   0  10      691.06      672.83     42.65 o 
  11   0  10      406.26      422.74     33.44 o 
  12   0  10      159.56      178.10     25.25 o 
  13   0  10      449.28      431.61     36.51 o 
  14   0  10      351.08      369.51     37.87 o 
 -24   1  10      547.28      592.65     44.01 o 
 -23   1  10       53.72       61.30     12.52 o 
 -22   1  10      498.74      498.88     27.50 o 
 -21   1  10      135.01      131.67     15.31 o 
 -20   1  10      373.80      336.10     17.32 o 
 -19   1  10     3286.71     3314.86     81.94 o 
 -18   1  10        6.60       10.25      5.37 o 
 -17   1  10       60.71       52.79      5.63 o 
 -16   1  10       60.03       77.06      5.90 o 
 -15   1  10      217.89      251.88      9.00 o 
 -14   1  10       18.42       20.14      3.17 o 
 -13   1  10     2358.28     2334.81     37.47 o 
 -12   1  10       80.24       95.20      5.29 o 
 -11   1  10      555.16      508.26     13.48 o 
 -10   1  10        7.35        7.85      2.45 o 
  -9   1  10      192.72      200.27      6.84 o 
  -8   1  10      823.47      836.99     17.12 o 
  -7   1  10        3.73        5.42      3.36 o 
  -6   1  10     1321.31     1238.09     23.06 o 
  -5   1  10      270.85      275.35      8.15 o 
  -4   1  10     4611.00     4868.32     70.39 o 
  -3   1  10        1.37        0.11      1.96 o 
  -2   1  10        3.91        7.46      2.22 o 
  -1   1  10      317.02      355.91     11.64 o 
   0   1  10       32.20       29.22      2.92 o 
   1   1  10       15.39       25.18      2.86 o 
   2   1  10     3121.09     3192.43     45.41 o 
   3   1  10       12.13       25.48      3.36 o 
   4   1  10      154.91      161.35      8.77 o 
   5   1  10       23.59       38.42      3.95 o 
   6   1  10       18.77       18.32      5.49 o 
   7   1  10      297.09      289.78      9.90 o 
   8   1  10      805.00      750.37     17.79 o 
   9   1  10       34.59       44.00      7.62 o 
  10   1  10       21.75       31.17      7.27 o 
  11   1  10        4.88       12.27      8.44 o 
  12   1  10        0.54        9.55     11.26 o 
  13   1  10      405.97      324.82     34.12 o 
  14   1  10        4.83        0.00     12.97 o 
 -23   2  10        8.86       20.93      9.04 o 
 -22   2  10      379.49      361.49     24.93 o 
 -21   2  10      131.97      132.45     14.78 o 
 -20   2  10      182.57      160.90     13.22 o 
 -19   2  10        2.29       12.96      5.98 o 
 -18   2  10      677.33      641.96     23.70 o 
 -17   2  10        5.43       10.30      4.55 o 
 -16   2  10      784.38      761.97     19.40 o 
 -15   2  10      427.25      398.63     12.65 o 
 -14   2  10       24.82       31.17      5.57 o 
 -13   2  10        9.24       12.50      3.22 o 
 -12   2  10      123.09      134.64      6.73 o 
 -11   2  10      237.64      254.51      9.21 o 
 -10   2  10      197.45      181.21      7.30 o 
  -9   2  10      178.34      196.91      7.94 o 
  -8   2  10       24.50       42.69      3.90 o 
  -7   2  10     2731.61     2764.71     46.23 o 
  -6   2  10      283.42      320.50      9.08 o 
  -5   2  10     4003.37     4159.97     66.92 o 
  -4   2  10       47.94       66.42      5.41 o 
  -3   2  10      127.91      155.88      6.49 o 
  -2   2  10       91.54       84.76      5.08 o 
  -1   2  10     1697.97     1666.47     38.67 o 
   0   2  10      441.94      390.03      9.56 o 
   1   2  10        0.76        1.36      2.24 o 
   2   2  10      553.21      554.45     13.03 o 
   3   2  10        0.40       -0.54      2.43 o 
   4   2  10      502.20      504.57     12.84 o 
   5   2  10      727.96      670.97     17.34 o 
   6   2  10      407.88      421.67     14.16 o 
   7   2  10      110.03      113.77      7.71 o 
   8   2  10      703.87      664.24     20.47 o 
   9   2  10      146.43      155.30     10.69 o 
  10   2  10      988.90      919.91     30.98 o 
  11   2  10      346.24      295.81     24.53 o 
  12   2  10      219.53      201.36     19.06 o 
  13   2  10      104.52      171.86     18.93 o 
  14   2  10       12.49       14.92     14.16 o 
 -23   3  10      691.95      724.36     50.50 o 
 -22   3  10      522.65      574.37     24.67 o 
 -21   3  10      202.33      172.80     14.57 o 
 -20   3  10      321.40      333.39     18.71 o 
 -19   3  10      199.64      214.08     14.92 o 
 -18   3  10      136.59      155.50     10.87 o 
 -17   3  10     3370.93     3345.24     70.90 o 
 -16   3  10      140.85      193.01     13.46 o 
 -15   3  10      133.30      106.58      7.50 o 
 -14   3  10       26.81       39.15      4.95 o 
 -13   3  10     1133.73     1115.45     24.99 o 
 -12   3  10      915.63      922.48     26.14 o 
 -11   3  10     5104.12     5037.17     80.74 o 
 -10   3  10      396.74      396.26     15.79 o 
  -9   3  10     1591.08     1537.96     28.38 o 
  -8   3  10      163.20      165.11      7.14 o 
  -7   3  10       36.03       40.91      4.07 o 
  -6   3  10     3407.05     3479.97     57.21 o 
  -5   3  10        0.88        1.17      2.48 o 
  -4   3  10       19.02       16.58      3.20 o 
  -3   3  10      532.64      526.55     12.75 o 
  -2   3  10      528.59      533.91     11.83 o 
  -1   3  10       12.47       10.09      2.69 o 
   0   3  10     2092.87     1966.54     32.04 o 
   1   3  10      214.14      254.91      9.85 o 
   2   3  10        9.59       13.43      3.01 o 
   3   3  10      139.10      150.46      8.14 o 
   4   3  10     1564.51     1492.02     28.48 o 
   5   3  10      617.86      640.53     17.19 o 
   6   3  10       89.82      108.77      7.69 o 
   7   3  10       54.16       52.03      7.58 o 
   8   3  10      714.41      727.01     22.25 o 
   9   3  10      472.63      458.18     17.26 o 
  10   3  10      221.34      215.17     15.66 o 
  11   3  10      318.05      312.62     20.29 o 
  12   3  10      141.45      135.35     17.07 o 
  13   3  10      443.62      497.97     30.04 o 
  14   3  10      157.48      199.26     30.71 o 
 -23   4  10      257.41      288.31     34.12 o 
 -22   4  10      643.56      647.20     27.04 o 
 -21   4  10      116.71      110.17     12.47 o 
 -20   4  10       53.71       44.59     12.65 o 
 -19   4  10      165.18      178.30     12.28 o 
 -18   4  10      988.61      974.88     27.79 o 
 -17   4  10       72.54       74.57      8.07 o 
 -16   4  10     2098.05     2053.29     47.47 o 
 -15   4  10        6.02        2.01      4.11 o 
 -14   4  10      636.65      594.32     16.52 o 
 -13   4  10      184.11      205.75      9.76 o 
 -12   4  10     1910.78     1816.65     36.95 o 
 -11   4  10     1732.28     1663.77     30.87 o 
 -10   4  10      108.35      118.12      6.60 o 
  -9   4  10       36.90       34.71      4.00 o 
  -8   4  10      891.88      881.41     24.17 o 
  -7   4  10     1205.52     1174.45     23.14 o 
  -6   4  10     4380.55     4519.66     73.03 o 
  -5   4  10     2461.49     2411.87     41.69 o 
  -4   4  10        9.75        5.51      3.28 o 
  -3   4  10      431.73      402.53     11.00 o 
  -2   4  10        6.22        6.39      2.67 o 
  -1   4  10     2264.23     2301.59     37.02 o 
   0   4  10       14.46       13.28      2.95 o 
   1   4  10       95.25      103.83      5.77 o 
   2   4  10      506.33      478.79     11.68 o 
   3   4  10      240.37      220.38      9.05 o 
   4   4  10      334.19      300.71     10.37 o 
   5   4  10     3096.42     3053.94     52.39 o 
   6   4  10      391.89      384.90     14.98 o 
   7   4  10      299.29      324.78     14.23 o 
   8   4  10       30.31       29.95      8.50 o 
   9   4  10      178.76      174.62     12.06 o 
  10   4  10     1113.25     1081.29     33.14 o 
  11   4  10      775.71      695.57     23.57 o 
  12   4  10       13.79        4.74      8.76 o 
  13   4  10      409.69      461.87     27.32 o 
 -22   5  10      202.79      214.64     40.77 o 
 -21   5  10       14.40       13.96      8.20 o 
 -20   5  10      142.30      141.54     13.89 o 
 -19   5  10       10.93       18.86      6.35 o 
 -18   5  10      109.97      127.69     10.80 o 
 -17   5  10      104.00      132.79     10.65 o 
 -16   5  10       29.90       25.17      6.06 o 
 -15   5  10      332.19      337.17     15.07 o 
 -14   5  10     1034.12     1082.00     29.08 o 
 -13   5  10      271.05      271.01     14.66 o 
 -12   5  10       17.20       12.53      3.99 o 
 -11   5  10       39.86       33.48      4.88 o 
 -10   5  10      106.31      109.10      6.65 o 
  -9   5  10        6.12       10.31      3.22 o 
  -8   5  10        9.74        5.19      2.90 o 
  -7   5  10       27.77       48.08      4.60 o 
  -6   5  10       60.67       62.68      5.05 o 
  -5   5  10       17.70        7.32      3.27 o 
  -4   5  10       36.70       33.77      4.09 o 
  -3   5  10        6.65        4.90      3.35 o 
  -2   5  10       21.42       29.46      3.74 o 
  -1   5  10      240.89      252.12      8.51 o 
   0   5  10      884.27      878.22     17.73 o 
   1   5  10        0.53       -2.66      2.66 o 
   2   5  10        0.40        5.34      3.17 o 
   3   5  10       73.11       64.86      5.69 o 
   4   5  10       51.04       41.70      5.07 o 
   5   5  10      257.94      232.74     11.20 o 
   6   5  10        6.00        9.41      4.65 o 
   7   5  10       14.93       26.29      6.14 o 
   8   5  10       22.51       22.98      5.97 o 
   9   5  10       16.14       21.71      6.60 o 
  10   5  10        4.63        1.24      5.64 o 
  11   5  10      113.17      110.13     11.04 o 
  12   5  10       18.97       22.58     10.17 o 
  13   5  10       22.96       11.60     12.28 o 
 -21   6  10       19.89       26.93     11.76 o 
 -20   6  10      773.59      812.58     26.81 o 
 -19   6  10      116.68      125.35     11.41 o 
 -18   6  10        2.28        3.89      5.55 o 
 -17   6  10        7.70       20.47      6.25 o 
 -16   6  10       91.63       96.13      9.42 o 
 -15   6  10        1.50        5.51      4.93 o 
 -14   6  10      752.25      747.70     23.01 o 
 -13   6  10      338.79      310.44     15.37 o 
 -12   6  10      351.14      372.89     12.86 o 
 -11   6  10       31.84       36.64      5.24 o 
 -10   6  10      101.89       87.41      6.97 o 
  -9   6  10      732.26      712.05     17.83 o 
  -8   6  10      728.01      693.34     16.42 o 
  -7   6  10       28.34       38.30      4.58 o 
  -6   6  10      102.91      105.20      7.71 o 
  -5   6  10       55.20       69.17      5.44 o 
  -4   6  10       44.33       43.79      5.34 o 
  -3   6  10     2320.23     2259.92     40.35 o 
  -2   6  10      703.50      700.81     15.29 o 
  -1   6  10      485.36      508.31     12.48 o 
   0   6  10       64.31       66.11      5.74 o 
   1   6  10      443.80      432.05     12.64 o 
   2   6  10      136.34      142.04      8.15 o 
   3   6  10     1632.02     1505.08     29.75 o 
   4   6  10       23.55       27.69      5.34 o 
   5   6  10      523.98      563.34     19.49 o 
   6   6  10      335.11      314.58     15.56 o 
   7   6  10      957.73      955.77     28.40 o 
   8   6  10      497.68      493.48     19.05 o 
   9   6  10        9.43       10.53      6.37 o 
  10   6  10       32.87       27.49     10.05 o 
  11   6  10      194.49      190.54     15.98 o 
  12   6  10       93.36      124.88     22.86 o 
 -20   7  10       33.15       31.73     18.77 o 
 -19   7  10     1364.78     1406.02     38.75 o 
 -18   7  10        7.24        5.08      6.48 o 
 -17   7  10      916.39      979.46     29.49 o 
 -16   7  10       12.75       13.13      7.53 o 
 -15   7  10     1385.93     1454.37     37.90 o 
 -14   7  10      248.69      242.93     13.94 o 
 -13   7  10       23.89       37.50      6.61 o 
 -12   7  10      182.05      156.33     11.13 o 
 -11   7  10     2347.89     2327.74     52.87 o 
 -10   7  10      160.24      161.48      9.49 o 
  -9   7  10     2606.75     2540.46     50.00 o 
  -8   7  10     1392.25     1395.16     27.78 o 
  -7   7  10      149.37      124.35      8.09 o 
  -6   7  10      544.48      496.84     14.20 o 
  -5   7  10       81.93       91.12      6.56 o 
  -4   7  10     1497.17     1457.25     28.68 o 
  -3   7  10      210.35      210.37     11.75 o 
  -2   7  10       57.53       47.09      5.39 o 
  -1   7  10      903.83      980.24     21.70 o 
   0   7  10     1039.73     1060.24     23.15 o 
   1   7  10       61.79       66.66      6.12 o 
   2   7  10      853.52      796.15     28.85 o 
   3   7  10        5.89        5.57      4.46 o 
   4   7  10      649.18      650.83     19.26 o 
   5   7  10       55.69       56.53      7.77 o 
   6   7  10       28.98       26.96      6.16 o 
   7   7  10        0.90        5.29      5.67 o 
   8   7  10      770.64      884.72     28.06 o 
   9   7  10        6.10        7.61      6.29 o 
  10   7  10      267.35      279.65     19.32 o 
 -18   8  10        7.84        8.65      9.04 o 
 -17   8  10       15.69       10.72      7.16 o 
 -16   8  10       76.31       71.45      9.55 o 
 -15   8  10        0.04       -1.84      5.32 o 
 -14   8  10      889.17      867.95     26.85 o 
 -13   8  10      120.01      133.38     10.92 o 
 -12   8  10       32.53       43.84      7.06 o 
 -11   8  10       42.29       25.29      5.89 o 
 -10   8  10      454.29      451.29     17.06 o 
  -9   8  10      339.88      363.40     13.17 o 
  -8   8  10      793.73      854.93     24.49 o 
  -7   8  10        0.54       -2.79      3.14 o 
  -6   8  10      218.63      200.12      9.52 o 
  -5   8  10        7.85        8.30      3.60 o 
  -4   8  10      207.22      219.29      9.72 o 
  -3   8  10     1068.40     1011.46     24.37 o 
  -2   8  10       10.49       13.42      4.29 o 
  -1   8  10       77.08      106.34      7.52 o 
   0   8  10        0.04        4.35      3.91 o 
   1   8  10      377.55      356.00     19.43 o 
   2   8  10       87.72       99.94      8.37 o 
   3   8  10      999.83     1037.94     26.53 o 
   4   8  10      114.86      122.09      9.68 o 
   5   8  10       44.41       50.31      7.35 o 
   6   8  10       10.49        1.05      5.00 o 
   7   8  10      396.39      452.44     25.71 o 
   8   8  10      154.96      127.20     12.00 o 
 -16   9  10       33.49       50.50     17.40 o 
 -15   9  10       36.09       43.71      8.40 o 
 -14   9  10       44.06       39.58      8.01 o 
 -13   9  10       14.38        6.73      5.93 o 
 -12   9  10      232.57      241.10     14.61 o 
 -11   9  10       16.78       20.60      6.21 o 
 -10   9  10       83.47       85.77      9.07 o 
  -9   9  10        0.06        4.49      4.86 o 
  -8   9  10       14.83       10.69      4.76 o 
  -7   9  10       13.94       15.92      4.85 o 
  -6   9  10       39.69       32.83      5.63 o 
  -5   9  10        3.50       -0.66      3.73 o 
  -4   9  10       39.20       34.42      5.09 o 
  -3   9  10        1.01        0.61      4.41 o 
  -2   9  10      278.96      291.61     12.05 o 
  -1   9  10       58.32       74.01      6.67 o 
   0   9  10       34.67       43.66      6.49 o 
   1   9  10      110.31      118.93      9.37 o 
   2   9  10       18.51       31.88      6.42 o 
   3   9  10       24.65       34.25      6.57 o 
   4   9  10       31.14       34.75      6.66 o 
   5   9  10        0.87        1.38      5.48 o 
   6   9  10       44.45       55.19      8.13 o 
 -13  10  10        4.28        8.52      6.23 o 
 -12  10  10       21.78       22.31      7.28 o 
 -11  10  10       86.47       88.94      9.56 o 
 -10  10  10       84.67      111.78     10.43 o 
  -9  10  10       92.16       80.42      9.41 o 
  -8  10  10       80.12       96.71      9.93 o 
  -7  10  10      288.29      299.66     14.58 o 
  -6  10  10      337.72      328.07     13.91 o 
  -5  10  10      201.14      189.80     12.49 o 
  -4  10  10        1.64        1.16      5.05 o 
  -3  10  10      487.27      466.01     16.05 o 
  -2  10  10        7.36       15.74      4.70 o 
  -1  10  10      675.84      721.49     21.32 o 
   0  10  10      113.96      126.78     10.07 o 
   1  10  10       70.57       59.17      8.75 o 
   2  10  10        2.62        3.03      5.73 o 
   3  10  10      260.10      274.57     14.58 o 
   4  10  10        7.21       18.67      8.62 o 
 -11  11  10      701.40      697.40     48.45 o 
 -10  11  10       32.34       26.61     13.65 o 
  -9  11  10      396.12      409.09     19.08 o 
  -8  11  10       40.15       48.34      8.24 o 
  -7  11  10      171.07      192.89     13.37 o 
  -6  11  10      340.52      338.39     19.74 o 
  -5  11  10       14.68        9.52      6.38 o 
  -4  11  10      310.05      374.03     15.47 o 
  -3  11  10      139.19      152.16     14.13 o 
  -2  11  10        5.16        7.55      5.66 o 
  -1  11  10      227.56      272.52     14.43 o 
   0  11  10      705.29      763.34     23.09 o 
   1  11  10       84.43      150.13     27.30 o 
  -5  12  10       26.97       38.21     14.67 o 
  -4  12  10        7.50       17.74     16.04 o 
 -23   1  11      244.47      263.06     31.73 o 
 -22   1  11      273.15      291.72     32.41 o 
 -21   1  11       78.82      104.41     20.81 o 
 -20   1  11       68.75       46.07     10.23 o 
 -19   1  11       77.61       61.19     15.01 o 
 -18   1  11      934.53      948.48     30.59 o 
 -17   1  11       47.87       47.21      6.38 o 
 -16   1  11       21.29       39.67      5.69 o 
 -15   1  11      113.31      110.78      6.58 o 
 -14   1  11     1177.84     1230.66     26.83 o 
 -13   1  11        3.55        1.55      2.85 o 
 -12   1  11      683.04      704.88     17.68 o 
 -11   1  11       53.56       44.37      4.86 o 
 -10   1  11      227.93      192.55      8.68 o 
  -9   1  11      965.55      949.01     21.52 o 
  -8   1  11      745.40      674.95     16.83 o 
  -7   1  11     2841.14     2829.61     52.29 o 
  -6   1  11     2466.16     2463.78     46.25 o 
  -5   1  11     1757.36     1718.64     34.13 o 
  -4   1  11      275.24      282.17      9.85 o 
  -3   1  11       89.55       78.75      5.26 o 
  -2   1  11       17.42       12.19      3.14 o 
  -1   1  11     1023.03     1036.69     24.09 o 
   0   1  11       56.98       67.55      5.37 o 
   1   1  11     1338.57     1410.21     28.30 o 
   2   1  11       28.06       36.02      4.18 o 
   3   1  11      168.31      184.39     10.39 o 
   4   1  11       37.41       43.05      5.14 o 
   5   1  11      344.05      322.29     11.40 o 
   6   1  11       54.80       56.40      6.94 o 
   7   1  11      770.52      782.43     22.54 o 
   8   1  11        2.11       14.67      7.57 o 
   9   1  11      958.44     1011.75     39.88 o 
  10   1  11      588.70      533.97     38.90 o 
  11   1  11        5.04       14.33     11.60 o 
  12   1  11      299.60      302.64     33.44 o 
  13   1  11       40.26       41.97     19.45 o 
 -23   2  11      643.66      642.13     46.74 o 
 -22   2  11      347.93      355.87     35.83 o 
 -21   2  11      185.96      198.87     18.70 o 
 -20   2  11      579.50      565.49     28.22 o 
 -19   2  11        0.68       16.17      7.57 o 
 -18   2  11       18.15       19.49      6.68 o 
 -17   2  11     1377.29     1369.86     34.06 o 
 -16   2  11        6.25        9.33      4.43 o 
 -15   2  11     2805.73     2762.14     59.14 o 
 -14   2  11      163.86      157.08      8.54 o 
 -13   2  11      743.23      693.72     17.77 o 
 -12   2  11      272.10      248.86     10.03 o 
 -11   2  11       16.35       26.44      4.26 o 
 -10   2  11      469.06      440.97     16.90 o 
  -9   2  11     1415.60     1339.30     28.71 o 
  -8   2  11       14.07       30.01      4.26 o 
  -7   2  11     1063.01     1008.14     36.40 o 
  -6   2  11      459.42      490.38     14.49 o 
  -5   2  11     1370.72     1409.95     29.28 o 
  -4   2  11     2292.18     2274.40     43.36 o 
  -3   2  11        3.37        4.81      2.87 o 
  -2   2  11     1278.80     1424.18     26.68 o 
  -1   2  11        0.25        1.94      2.75 o 
   0   2  11      139.37      147.66      8.04 o 
   1   2  11       25.39       21.15      3.51 o 
   2   2  11     1105.82     1069.56     21.73 o 
   3   2  11       61.43       54.40      5.10 o 
   4   2  11     1672.39     1613.01     37.55 o 
   5   2  11      224.20      215.98     15.46 o 
   6   2  11      348.12      364.45     15.86 o 
   7   2  11      483.56      495.78     20.15 o 
   8   2  11      218.92      222.94     16.12 o 
   9   2  11      415.74      377.27     32.58 o 
  10   2  11      274.70      304.91     21.94 o 
  11   2  11       89.04       81.55     20.13 o 
  12   2  11      446.45      480.06     39.24 o 
 -22   3  11       12.80       21.80      9.77 o 
 -21   3  11        0.62        9.21      8.44 o 
 -20   3  11        3.62        0.87     13.14 o 
 -19   3  11      292.41      259.37     13.85 o 
 -18   3  11      160.32      158.82     11.08 o 
 -17   3  11      136.71      160.46     10.84 o 
 -16   3  11        2.10        6.41      4.12 o 
 -15   3  11       61.40       65.52      6.31 o 
 -14   3  11       17.23       23.06      4.47 o 
 -13   3  11       52.48       44.37      5.38 o 
 -12   3  11     1235.27     1250.09     24.75 o 
 -11   3  11      181.24      180.03      9.24 o 
 -10   3  11      127.05      133.02      6.96 o 
  -9   3  11        4.30        3.20      2.94 o 
  -8   3  11       23.51       17.09      3.42 o 
  -7   3  11      363.65      371.95     10.57 o 
  -6   3  11     1115.26     1114.88     23.07 o 
  -5   3  11       34.06        8.35      3.04 o 
  -4   3  11       31.31       27.28      3.78 o 
  -3   3  11      523.37      451.09     11.00 o 
  -2   3  11       55.99       70.54      4.85 o 
  -1   3  11      315.72      307.40      8.89 o 
   0   3  11        8.31       12.06      3.07 o 
   1   3  11        2.09        8.65      3.91 o 
   2   3  11      368.49      361.58      9.92 o 
   3   3  11      354.04      371.38     11.98 o 
   4   3  11      128.15      136.41      7.65 o 
   5   3  11        3.43        7.19      3.99 o 
   6   3  11        0.06       -3.93      3.93 o 
   7   3  11        5.09        8.47      4.93 o 
   8   3  11      233.87      237.59     13.26 o 
   9   3  11      256.72      282.19     14.71 o 
  10   3  11        0.72        1.87      8.16 o 
  11   3  11        9.99       13.14      9.89 o 
  12   3  11      307.42      398.86     39.24 o 
 -23   4  11      329.06      365.76     37.87 o 
 -22   4  11        5.43       -1.25      9.72 o 
 -21   4  11      133.59      143.39     19.24 o 
 -20   4  11       90.77      106.81     10.49 o 
 -19   4  11      193.52      205.54     13.09 o 
 -18   4  11        0.82        3.97      4.82 o 
 -17   4  11      507.07      484.37     17.70 o 
 -16   4  11      100.76      101.43      8.92 o 
 -15   4  11      605.11      624.06     17.84 o 
 -14   4  11        9.17        6.39      3.76 o 
 -13   4  11       31.65       33.33      7.18 o 
 -12   4  11      218.14      219.33      9.91 o 
 -11   4  11      567.12      561.51     14.46 o 
 -10   4  11       25.12       32.65      4.56 o 
  -9   4  11      471.16      450.96     12.40 o 
  -8   4  11       39.75       48.01      5.30 o 
  -7   4  11       10.80        3.70      2.93 o 
  -6   4  11      221.74      188.92      9.24 o 
  -5   4  11       58.10       79.86      5.60 o 
  -4   4  11      660.48      689.12     18.24 o 
  -3   4  11       54.63       55.76      4.98 o 
  -2   4  11      674.66      661.90     14.45 o 
  -1   4  11      146.23      127.75      6.49 o 
   0   4  11      329.94      347.28      9.84 o 
   1   4  11       73.52       65.58      5.70 o 
   2   4  11      141.57      140.69      7.66 o 
   3   4  11       23.71       13.23      3.88 o 
   4   4  11      319.94      326.23     11.21 o 
   5   4  11        2.19        1.84      4.57 o 
   6   4  11       68.59       79.56      8.45 o 
   7   4  11        8.14        8.29      5.19 o 
   8   4  11      315.10      336.48     16.32 o 
   9   4  11      253.76      265.94     14.83 o 
  10   4  11       51.83       46.52      9.13 o 
  11   4  11        9.61       17.01      8.37 o 
  12   4  11        6.61        7.42      9.75 o 
 -22   5  11       33.68       54.59     17.40 o 
 -21   5  11       75.49       79.49     17.23 o 
 -20   5  11     1384.05     1438.57     55.53 o 
 -19   5  11      262.67      295.10     15.89 o 
 -18   5  11      622.47      555.72     20.22 o 
 -17   5  11      124.70      141.96     11.15 o 
 -16   5  11        2.54       -0.07      4.73 o 
 -15   5  11       26.36       29.46      6.07 o 
 -14   5  11     2514.50     2373.31     53.55 o 
 -13   5  11       23.40       23.77      4.76 o 
 -12   5  11      523.92      506.61     15.32 o 
 -11   5  11       62.09       69.51      6.40 o 
 -10   5  11      310.60      306.40     10.58 o 
  -9   5  11     1459.67     1393.70     27.37 o 
  -8   5  11      425.71      400.72     11.62 o 
  -7   5  11      425.89      407.11     11.64 o 
  -6   5  11      704.49      653.16     15.71 o 
  -5   5  11        6.85       12.97      3.59 o 
  -4   5  11      748.52      779.97     17.77 o 
  -3   5  11      596.15      565.25     14.46 o 
  -2   5  11        7.53        0.42      2.82 o 
  -1   5  11     3139.47     3040.87     48.11 o 
   0   5  11        9.93        8.25      3.27 o 
   1   5  11     2000.38     2055.41     37.77 o 
   2   5  11        3.74        3.29      3.58 o 
   3   5  11      116.61      116.73      8.90 o 
   4   5  11      232.29      235.26     11.51 o 
   5   5  11      676.00      650.81     18.94 o 
   6   5  11       11.10       10.18      5.66 o 
   7   5  11     2159.40     2262.13     53.12 o 
   8   5  11      204.87      231.16     17.19 o 
   9   5  11      309.42      307.18     16.62 o 
  10   5  11      403.30      450.88     19.58 o 
  11   5  11       24.66       29.89     10.00 o 
 -21   6  11      348.82      398.37     29.34 o 
 -20   6  11      179.41      216.80     17.47 o 
 -19   6  11      383.87      413.86     19.47 o 
 -18   6  11        1.97       -3.53      5.56 o 
 -17   6  11      378.23      377.54     17.61 o 
 -16   6  11       72.38       83.41      9.11 o 
 -15   6  11      672.63      641.50     30.39 o 
 -14   6  11       78.21       90.76      8.93 o 
 -13   6  11       69.37       71.48      8.10 o 
 -12   6  11      455.04      487.36     15.36 o 
 -11   6  11       59.27       57.18      6.16 o 
 -10   6  11      129.93      111.73      7.95 o 
  -9   6  11      221.80      212.30      9.26 o 
  -8   6  11       66.74       61.55      5.55 o 
  -7   6  11      311.35      319.26     10.44 o 
  -6   6  11        3.47        3.40      3.27 o 
  -5   6  11      507.83      487.90     15.54 o 
  -4   6  11     2551.34     2606.01     45.99 o 
  -3   6  11        1.49        2.76      3.40 o 
  -2   6  11      664.47      602.32     14.24 o 
  -1   6  11       13.31       18.30      3.79 o 
   0   6  11      536.02      520.34     16.84 o 
   1   6  11      224.24      240.12     14.17 o 
   2   6  11      629.82      635.67     16.64 o 
   3   6  11        6.40        7.65      4.61 o 
   4   6  11     1365.23     1414.17     32.50 o 
   5   6  11      206.72      220.88     11.95 o 
   6   6  11      131.04      146.18     21.03 o 
   7   6  11      167.95      158.51     12.50 o 
   8   6  11      869.99      888.81     36.39 o 
   9   6  11        2.44        2.33      6.55 o 
  10   6  11       81.33       94.42     14.42 o 
 -19   7  11       43.26       47.23     12.05 o 
 -18   7  11       22.08       21.78      7.33 o 
 -17   7  11      129.81      131.86     14.28 o 
 -16   7  11       96.26      117.18     11.17 o 
 -15   7  11       69.41       97.63     10.09 o 
 -14   7  11      155.97      175.98     13.74 o 
 -13   7  11      513.99      471.59     17.93 o 
 -12   7  11       21.81       29.39      6.80 o 
 -11   7  11       71.42       58.89      6.56 o 
 -10   7  11      183.98      161.25      9.74 o 
  -9   7  11        8.06        7.07      4.63 o 
  -8   7  11        6.58       11.89      3.73 o 
  -7   7  11       56.08       76.23      6.16 o 
  -6   7  11        5.35        1.67      3.13 o 
  -5   7  11       55.61       64.25      5.76 o 
  -4   7  11       92.90       81.86      6.39 o 
  -3   7  11      296.58      306.19     12.31 o 
  -2   7  11       10.47       20.82      4.32 o 
  -1   7  11        8.04        5.68      3.72 o 
   0   7  11       80.98       90.10      7.05 o 
   1   7  11      131.28      133.95      8.33 o 
   2   7  11       29.14       30.83      5.75 o 
   3   7  11        4.32       -3.94      3.94 o 
   4   7  11        1.77       -4.02      4.55 o 
   5   7  11      447.26      395.64     15.75 o 
   6   7  11        4.55        8.63      6.08 o 
   7   7  11       27.61       34.27     11.62 o 
   8   7  11        2.14        7.39      6.99 o 
   9   7  11       18.11       20.47     17.06 o 
 -17   8  11      581.03      546.49     48.96 o 
 -16   8  11        8.25       19.33      6.69 o 
 -15   8  11      696.77      658.96     23.22 o 
 -14   8  11       56.88       66.14     10.98 o 
 -13   8  11      938.27      890.01     27.29 o 
 -12   8  11      218.25      212.19     13.46 o 
 -11   8  11     1039.04     1004.75     28.96 o 
 -10   8  11      148.65      150.03      9.75 o 
  -9   8  11     1388.09     1467.85     36.85 o 
  -8   8  11      112.95       96.40      7.83 o 
  -7   8  11      544.24      580.40     15.87 o 
  -6   8  11      109.25      115.19      7.79 o 
  -5   8  11      202.55      245.68     10.68 o 
  -4   8  11      899.45      861.66     20.55 o 
  -3   8  11       56.69       39.06      5.44 o 
  -2   8  11       68.41       50.38      5.80 o 
  -1   8  11      329.59      339.68     12.64 o 
   0   8  11      464.76      469.35     17.20 o 
   1   8  11      126.07      138.54     10.04 o 
   2   8  11      175.79      164.09     10.89 o 
   3   8  11        7.87        1.94      4.97 o 
   4   8  11      459.90      430.05     20.14 o 
   5   8  11        2.38        6.00      8.17 o 
   6   8  11       31.86       43.00      8.47 o 
   7   8  11      258.30      264.77     33.78 o 
 -15   9  11      238.95      230.65     30.37 o 
 -14   9  11      301.81      295.89     16.88 o 
 -13   9  11        2.65        4.31      6.00 o 
 -12   9  11      242.06      245.23     14.95 o 
 -11   9  11       15.29        6.22      5.57 o 
 -10   9  11      117.87      118.49     10.73 o 
  -9   9  11      474.82      508.70     18.97 o 
  -8   9  11      540.42      541.39     17.35 o 
  -7   9  11     1070.34     1126.68     27.69 o 
  -6   9  11      485.15      534.05     15.48 o 
  -5   9  11       20.67       15.74      4.80 o 
  -4   9  11       20.88       21.82      6.16 o 
  -3   9  11      445.00      473.54     14.60 o 
  -2   9  11      173.33      185.22     10.05 o 
  -1   9  11     1379.90     1430.38     30.35 o 
   0   9  11       18.15       25.20      6.31 o 
   1   9  11     1498.46     1524.74     47.09 o 
   2   9  11        0.22       -2.32      5.17 o 
   3   9  11       51.84       59.92      8.19 o 
   4   9  11       12.25       10.71      5.95 o 
   5   9  11     1275.57     1426.19     81.20 o 
 -12  10  11       40.82       62.99     12.76 o 
 -11  10  11      143.72      150.17     12.31 o 
 -10  10  11      137.44      153.52     12.27 o 
  -9  10  11      233.73      215.69     14.09 o 
  -8  10  11      237.10      217.04     13.92 o 
  -7  10  11      358.57      362.59     15.07 o 
  -6  10  11      167.56      173.26     12.52 o 
  -5  10  11      431.31      415.32     17.88 o 
  -4  10  11       27.59       43.07      6.20 o 
  -3  10  11       21.27       19.63      5.50 o 
  -2  10  11        1.59        6.82      5.46 o 
  -1  10  11      251.82      282.52     14.41 o 
   0  10  11      113.96      131.11     11.66 o 
   1  10  11      329.56      343.19     17.40 o 
   2  10  11       20.50        6.14     17.40 o 
 -10  11  11      128.25      157.63     25.59 o 
  -9  11  11        0.65        9.89     12.28 o 
  -8  11  11      360.64      314.92     23.40 o 
  -7  11  11       40.10       56.98     17.06 o 
  -6  11  11       19.38       14.55      9.35 o 
  -5  11  11       68.02      104.45     15.35 o 
  -4  11  11       41.42       57.21     12.48 o 
  -3  11  11       46.79       65.96     14.28 o 
  -2  11  11       79.66      163.09     28.66 o 
  -1  11  11        3.20        7.51     17.74 o 
 -20   0  12       33.77       14.16      7.48 o 
 -19   0  12       10.58       12.71      7.84 o 
 -18   0  12     3976.33     3802.79    190.05 o 
 -17   0  12       24.95       30.56      8.68 o 
 -16   0  12      319.96      288.85     14.84 o 
 -15   0  12       45.36       45.61      6.69 o 
 -14   0  12        1.10        7.24      4.79 o 
 -13   0  12        2.31        6.93      4.43 o 
 -12   0  12     3932.51     3976.86     92.74 o 
 -11   0  12       23.28       31.57      5.95 o 
 -10   0  12      339.96      369.39     15.15 o 
  -9   0  12      674.54      657.86     24.12 o 
  -8   0  12      137.80      132.20      9.78 o 
  -7   0  12     7802.98     8563.14    187.68 o 
  -6   0  12      919.71      869.23     26.40 o 
  -5   0  12      253.61      273.18     13.24 o 
  -4   0  12       17.45       29.17      7.72 o 
  -3   0  12     2946.48     2839.07     83.94 o 
  -2   0  12      383.50      325.10     18.09 o 
  -1   0  12     2539.82     2427.38     73.57 o 
   0   0  12        0.84       -1.54      5.29 o 
   1   0  12     3950.80     4053.14    115.43 o 
   2   0  12        3.22        3.58      5.55 o 
   3   0  12     2586.73     2681.63     80.94 o 
   4   0  12     2150.58     2189.23     68.52 o 
   5   0  12      412.10      395.34     20.74 o 
   6   0  12      212.72      226.55     24.91 o 
   7   0  12       76.62       81.20     17.06 o 
   8   0  12     1296.17     1307.46     66.53 o 
 -23   1  12      402.60      391.69     37.87 o 
 -22   1  12        0.11        5.12     12.62 o 
 -21   1  12      385.12      415.51     24.00 o 
 -20   1  12      529.25      516.90     26.66 o 
 -19   1  12      528.22      508.34     25.81 o 
 -18   1  12      135.98      152.54     12.52 o 
 -17   1  12      857.25      901.02     27.63 o 
 -16   1  12       26.26       30.94      5.77 o 
 -15   1  12       83.74       78.02      6.66 o 
 -14   1  12      288.53      286.82     11.17 o 
 -13   1  12     2088.44     2166.41     42.63 o 
 -12   1  12     1118.16     1106.91     24.95 o 
 -11   1  12       14.27        7.86      3.63 o 
 -10   1  12       20.15       27.41      6.84 o 
  -9   1  12       55.40       48.05      5.40 o 
  -8   1  12     2960.12     2978.70     55.46 o 
  -7   1  12        1.38        0.05      3.30 o 
  -6   1  12      367.11      353.89     11.83 o 
  -5   1  12     4137.28     4102.65    134.21 o 
  -4   1  12      146.96      140.02      7.67 o 
  -3   1  12       58.36       62.49      5.13 o 
  -2   1  12     2983.73     3063.12     51.34 o 
  -1   1  12      430.93      443.46     19.58 o 
   0   1  12      256.72      222.78      8.79 o 
   1   1  12      502.33      485.57     12.85 o 
   2   1  12       82.59       64.55      6.03 o 
   3   1  12      163.11      183.33     12.70 o 
   4   1  12     1111.75     1159.67     26.36 o 
   5   1  12      398.75      394.66     17.04 o 
   6   1  12      324.80      355.71     14.23 o 
   7   1  12       53.71       54.72      8.47 o 
   8   1  12      318.15      311.60     27.30 o 
   9   1  12      265.79      301.16     21.47 o 
  10   1  12       16.17       18.42     13.31 o 
  11   1  12        0.33        6.14     13.65 o 
  12   1  12       18.02       17.06     16.72 o 
 -22   2  12        6.27       14.54      9.88 o 
 -21   2  12      114.64      143.23     16.66 o 
 -20   2  12      113.51      151.84     16.56 o 
 -19   2  12      248.77      272.63     22.35 o 
 -18   2  12      467.84      455.28     27.13 o 
 -17   2  12        3.33       -1.89      4.67 o 
 -16   2  12      761.98      846.80     26.11 o 
 -15   2  12      280.95      313.13     14.15 o 
 -14   2  12      300.49      294.65     11.54 o 
 -13   2  12        5.87        7.63      3.65 o 
 -12   2  12       85.27       98.04      7.22 o 
 -11   2  12      264.78      255.70     10.43 o 
 -10   2  12      406.56      426.72     13.10 o 
  -9   2  12     1099.61     1077.97     24.46 o 
  -8   2  12        0.60       -2.78      3.12 o 
  -7   2  12       29.40       45.01      5.21 o 
  -6   2  12      412.82      379.92     12.50 o 
  -5   2  12      678.68      618.28     16.44 o 
  -4   2  12      211.96      216.27      8.78 o 
  -3   2  12     2453.66     2592.37     47.40 o 
  -2   2  12      266.78      238.65      9.11 o 
  -1   2  12        4.41       19.33      4.11 o 
   0   2  12       32.47       46.40      5.67 o 
   1   2  12      818.51      785.45     17.74 o 
   2   2  12      233.51      248.96      9.72 o 
   3   2  12       16.51       21.72      4.62 o 
   4   2  12      510.65      490.65     16.92 o 
   5   2  12       83.00       78.58      7.76 o 
   6   2  12      136.70      163.12     10.84 o 
   7   2  12      220.56      204.79     14.43 o 
   8   2  12       11.14        7.40      8.43 o 
   9   2  12       54.50       37.97     10.58 o 
  10   2  12       29.40       56.41     12.18 o 
  11   2  12        2.34       10.24     14.33 o 
 -22   3  12      104.68      131.57     36.85 o 
 -21   3  12     1857.10     1973.08     85.47 o 
 -20   3  12       25.72       20.20      8.80 o 
 -19   3  12       25.65       36.71      7.80 o 
 -18   3  12      324.16      343.80     17.98 o 
 -17   3  12        7.65       12.12      6.23 o 
 -16   3  12      125.81      135.17     10.12 o 
 -15   3  12     3806.48     3875.13     80.55 o 
 -14   3  12       43.20       43.18      9.01 o 
 -13   3  12     1771.23     1725.89     35.81 o 
 -12   3  12       22.51       29.81      8.30 o 
 -11   3  12      370.97      376.92     12.44 o 
 -10   3  12     2394.05     2287.75     44.68 o 
  -9   3  12     1124.78     1025.84     31.44 o 
  -8   3  12      647.10      643.91     17.20 o 
  -7   3  12     1400.37     1366.92     29.45 o 
  -6   3  12       16.67       27.95      4.56 o 
  -5   3  12      100.20      113.99      7.73 o 
  -4   3  12     4883.65     4912.22     97.25 o 
  -3   3  12       40.08       42.83      4.83 o 
  -2   3  12      417.43      379.87     11.29 o 
  -1   3  12        7.76        2.60      3.10 o 
   0   3  12      473.25      534.48     13.97 o 
   1   3  12      669.90      659.03     16.61 o 
   2   3  12       31.30       35.01      4.75 o 
   3   3  12        9.29        9.41      4.09 o 
   4   3  12      539.46      543.94     23.10 o 
   5   3  12        0.77       -2.79      4.10 o 
   6   3  12      687.32      628.63     23.96 o 
   7   3  12      899.20      949.26     31.84 o 
   8   3  12      204.45      233.53     16.15 o 
   9   3  12      183.23      157.79     17.49 o 
  10   3  12       19.25       29.59     17.91 o 
  11   3  12      115.35      172.99     26.61 o 
 -21   4  12       46.19       32.76     10.61 o 
 -20   4  12      454.06      437.61     21.72 o 
 -19   4  12        1.14       -5.41      6.53 o 
 -18   4  12       64.07       75.65     10.14 o 
 -17   4  12        0.85       -0.17      5.55 o 
 -16   4  12     1444.80     1385.46     58.01 o 
 -15   4  12        9.61       13.08      5.13 o 
 -14   4  12       67.32       69.59     12.16 o 
 -13   4  12      145.86      140.30     10.09 o 
 -12   4  12      140.48      176.13      9.52 o 
 -11   4  12      531.52      559.93     16.06 o 
 -10   4  12     1277.36     1290.57     28.45 o 
  -9   4  12     2286.04     2197.11     43.46 o 
  -8   4  12      421.62      425.99     14.62 o 
  -7   4  12      503.16      522.88     16.43 o 
  -6   4  12      116.07      135.74      7.39 o 
  -5   4  12     1766.77     1865.09     37.95 o 
  -4   4  12       58.25       58.15      6.70 o 
  -3   4  12       81.23       95.60      6.57 o 
  -2   4  12        5.04       -2.10      2.98 o 
  -1   4  12      884.21      897.03     19.93 o 
   0   4  12       36.68       47.83      5.15 o 
   1   4  12     3021.98     3080.90     67.65 o 
   2   4  12      120.87      128.74      9.44 o 
   3   4  12      211.81      233.39     11.15 o 
   4   4  12        0.86        3.89      4.26 o 
   5   4  12       91.86       75.79      9.66 o 
   6   4  12     1051.48      987.67     41.56 o 
   7   4  12      385.07      355.59     19.43 o 
   8   4  12       11.25       20.59      7.85 o 
   9   4  12      744.95      812.78     30.36 o 
  10   4  12       20.71       26.28     11.39 o 
 -21   5  12      335.73      369.51     36.17 o 
 -20   5  12       72.49       65.76     11.02 o 
 -19   5  12      203.92      194.30     13.79 o 
 -18   5  12       14.07       24.94      6.82 o 
 -17   5  12       76.87      116.00     28.42 o 
 -16   5  12      275.24      276.31     18.37 o 
 -15   5  12      172.19      187.63     16.25 o 
 -14   5  12      147.58      156.47      9.77 o 
 -13   5  12       12.56       14.61      4.72 o 
 -12   5  12      114.20      130.75      8.72 o 
 -11   5  12      134.77      118.60      7.42 o 
 -10   5  12      220.80      212.40      9.32 o 
  -9   5  12        1.38        2.37      3.35 o 
  -8   5  12       52.74       47.07      5.02 o 
  -7   5  12      121.64      112.06      7.13 o 
  -6   5  12      510.08      539.69     14.29 o 
  -5   5  12       40.60       54.91      5.36 o 
  -4   5  12      250.15      256.54     14.94 o 
  -3   5  12      216.02      230.60      8.95 o 
  -2   5  12       28.20       51.98      7.35 o 
  -1   5  12       91.24       97.81      7.28 o 
   0   5  12      461.28      423.84     12.69 o 
   1   5  12        1.91        7.25      3.79 o 
   2   5  12       23.71       18.82      4.61 o 
   3   5  12      213.75      230.70     13.44 o 
   4   5  12       53.12       57.71      8.40 o 
   5   5  12        5.61        2.20      5.13 o 
   6   5  12      106.95      101.96     10.07 o 
   7   5  12      163.12      162.68     12.48 o 
   8   5  12        0.23       14.75      6.80 o 
   9   5  12       20.10       27.18      8.36 o 
  10   5  12       24.09       36.17     14.33 o 
 -20   6  12       50.01       29.65     12.28 o 
 -19   6  12       10.58        7.29      6.99 o 
 -18   6  12      431.18      462.07     19.19 o 
 -17   6  12      128.53      143.51     11.82 o 
 -16   6  12       30.69       29.53      6.98 o 
 -15   6  12       14.66       12.02      5.97 o 
 -14   6  12      205.03      219.56     17.93 o 
 -13   6  12      416.67      457.89     15.43 o 
 -12   6  12      526.15      451.32     15.00 o 
 -11   6  12      148.39      167.56      9.93 o 
 -10   6  12      338.27      352.49     12.84 o 
  -9   6  12       58.47       42.58      5.43 o 
  -8   6  12       65.71       62.41      5.67 o 
  -7   6  12      946.10      900.97     21.69 o 
  -6   6  12      107.99      101.62      7.10 o 
  -5   6  12        5.30        9.04      3.79 o 
  -4   6  12       81.62       91.73      7.31 o 
  -3   6  12       37.85       41.36      4.75 o 
  -2   6  12       21.65       18.04      3.85 o 
  -1   6  12     1163.27     1087.95     23.82 o 
   0   6  12      250.16      255.78     10.78 o 
   1   6  12      974.88     1017.25     23.02 o 
   2   6  12       76.30       75.89      6.89 o 
   3   6  12      164.54      166.77     10.70 o 
   4   6  12      366.30      347.96     14.78 o 
   5   6  12      241.06      237.12     12.88 o 
   6   6  12       34.74       40.42      7.79 o 
   7   6  12      210.05      183.70     13.52 o 
   8   6  12      138.19      157.11     18.09 o 
   9   6  12      158.70      147.40     27.30 o 
 -19   7  12      366.22      364.74     36.51 o 
 -18   7  12        0.20        5.52      9.47 o 
 -17   7  12      463.40      482.53     20.11 o 
 -16   7  12       92.55      107.07     10.69 o 
 -15   7  12      335.33      371.24     17.41 o 
 -14   7  12      191.31      182.53     13.01 o 
 -13   7  12     1835.50     1845.78     45.20 o 
 -12   7  12     1010.33      999.49     28.69 o 
 -11   7  12      113.91      109.50      8.47 o 
 -10   7  12      242.34      220.38     11.26 o 
  -9   7  12      165.35      180.07     10.35 o 
  -8   7  12      174.49      169.77      9.05 o 
  -7   7  12      436.53      396.75     12.55 o 
  -6   7  12      127.46      124.51      7.92 o 
  -5   7  12       52.40       63.06      7.63 o 
  -4   7  12     1306.08     1378.45     28.47 o 
  -3   7  12       32.97       55.77      5.57 o 
  -2   7  12     1615.78     1661.46     32.93 o 
  -1   7  12      169.62      190.28     10.10 o 
   0   7  12       14.60        9.21      4.53 o 
   1   7  12        0.70        4.28      4.12 o 
   2   7  12        0.76       -1.42      4.66 o 
   3   7  12      154.50      147.48     10.57 o 
   4   7  12      672.76      687.63     21.08 o 
   5   7  12        1.39        6.14      5.66 o 
   6   7  12      221.35      235.70     17.04 o 
   7   7  12      482.49      503.26     43.33 o 
 -17   8  12        2.02       10.92     12.97 o 
 -16   8  12      317.12      351.77     36.17 o 
 -15   8  12       88.47       85.14     10.30 o 
 -14   8  12        1.33        1.32      5.92 o 
 -13   8  12        1.61       19.48      6.58 o 
 -12   8  12      205.69      181.95     12.73 o 
 -11   8  12        3.42       -1.06      4.96 o 
 -10   8  12       71.05       84.30      7.99 o 
  -9   8  12       35.00       35.20      5.70 o 
  -8   8  12      261.69      285.14     13.45 o 
  -7   8  12     1078.66     1052.71     23.81 o 
  -6   8  12        0.44        6.27      4.13 o 
  -5   8  12      111.61      114.52      7.92 o 
  -4   8  12       82.13       98.41      7.66 o 
  -3   8  12       17.29        3.55      4.24 o 
  -2   8  12      111.55       99.15      7.78 o 
  -1   8  12      328.78      341.24     13.10 o 
   0   8  12       41.69       27.51      6.26 o 
   1   8  12      381.63      367.45     15.51 o 
   2   8  12       18.69       37.65      6.86 o 
   3   8  12      237.15      257.15     13.93 o 
   4   8  12      117.04      100.72     12.02 o 
   5   8  12       93.36      128.29     25.59 o 
 -14   9  12       36.46       36.51     15.35 o 
 -13   9  12       52.27       59.16      8.79 o 
 -12   9  12        2.54        5.77      5.77 o 
 -11   9  12        0.05        3.86      5.67 o 
 -10   9  12       65.63       79.06     12.21 o 
  -9   9  12       25.96       26.63      5.87 o 
  -8   9  12        0.11        4.98      4.89 o 
  -7   9  12        3.15        4.41      4.49 o 
  -6   9  12       22.27       18.18      4.92 o 
  -5   9  12        0.28       -5.04      6.01 o 
  -4   9  12      105.15       99.46      8.03 o 
  -3   9  12        3.31        4.19      4.47 o 
  -2   9  12       48.19       71.45      7.33 o 
  -1   9  12        2.51       10.36      5.33 o 
   0   9  12       23.58       22.92      6.68 o 
   1   9  12        0.82        1.28      6.10 o 
   2   9  12        0.09        0.29     10.07 o 
   3   9  12      124.17       95.88     23.20 o 
 -11  10  12       25.92       72.77     13.13 o 
 -10  10  12      313.79      324.31     29.85 o 
  -9  10  12      105.28      135.02     12.95 o 
  -8  10  12       15.70       18.82      6.93 o 
  -7  10  12      370.93      389.49     16.33 o 
  -6  10  12        0.50        8.20      6.42 o 
  -5  10  12      168.90      185.92     11.07 o 
  -4  10  12      106.19      115.13     10.05 o 
  -3  10  12       12.40       21.65      7.58 o 
  -2  10  12       22.78       26.62      9.64 o 
  -1  10  12      163.40      209.81     30.03 o 
 -21   1  13       15.27        8.62      8.56 o 
 -20   1  13      237.81      245.91     20.38 o 
 -19   1  13       41.49       53.12      8.55 o 
 -18   1  13      192.99      202.86     14.49 o 
 -17   1  13       13.24       13.26      5.18 o 
 -16   1  13     1776.60     1684.59     40.37 o 
 -15   1  13       51.95       50.60      6.10 o 
 -14   1  13      367.65      349.62     12.46 o 
 -13   1  13      170.05      193.74      9.87 o 
 -12   1  13        2.25        6.10      3.76 o 
 -11   1  13     1111.96     1099.60     25.47 o 
 -10   1  13      741.25      732.99     19.02 o 
  -9   1  13      249.60      244.43     10.71 o 
  -8   1  13      471.66      473.52     14.37 o 
  -7   1  13     1553.73     1393.36     30.05 o 
  -6   1  13      105.46       93.22      7.20 o 
  -5   1  13     1767.35     1916.66     37.36 o 
  -4   1  13       68.27       56.11      5.30 o 
  -3   1  13     1308.14     1308.14     25.85 o 
  -2   1  13       26.12       23.49      4.60 o 
  -1   1  13       20.73       28.35      4.30 o 
   0   1  13      283.28      265.04      9.88 o 
   1   1  13     1589.08     1518.97     43.82 o 
   2   1  13       65.33       68.00      6.54 o 
   3   1  13      843.62      866.61     21.82 o 
   4   1  13       87.09       83.79      9.65 o 
   5   1  13      258.18      236.73     22.50 o 
   6   1  13      382.17      387.99     22.64 o 
   7   1  13        0.16       13.11      8.68 o 
   8   1  13     1305.82     1213.63     65.51 o 
 -22   2  13      252.16      291.71     23.50 o 
 -21   2  13     2264.21     2413.94     80.46 o 
 -20   2  13        9.04       10.43     18.77 o 
 -19   2  13      401.68      446.07     24.95 o 
 -18   2  13        2.56        0.81      4.93 o 
 -17   2  13      221.59      216.20     12.75 o 
 -16   2  13      164.77      152.37     10.74 o 
 -15   2  13       62.48       72.19      7.81 o 
 -14   2  13      489.15      533.37     16.83 o 
 -13   2  13     1961.98     1934.04     39.60 o 
 -12   2  13       38.48       40.35      5.59 o 
 -11   2  13     1782.85     1672.99     35.07 o 
 -10   2  13     1500.10     1503.18     32.17 o 
  -9   2  13        1.72        1.27      3.47 o 
  -8   2  13     2818.44     2750.28     52.65 o 
  -7   2  13       27.12       28.15      5.01 o 
  -6   2  13     1769.10     1830.73     41.06 o 
  -5   2  13      363.18      379.40     12.77 o 
  -4   2  13      321.68      377.54     11.43 o 
  -3   2  13        4.72        1.63      3.35 o 
  -2   2  13     2529.69     2569.62     63.53 o 
  -1   2  13       55.51       47.02      5.67 o 
   0   2  13     1995.02     1985.31     37.33 o 
   1   2  13       35.06       43.51      5.22 o 
   2   2  13      584.22      574.32     15.20 o 
   3   2  13      451.30      427.48     16.11 o 
   4   2  13        1.83        2.88      4.57 o 
   5   2  13       20.52       25.90      6.00 o 
   6   2  13      788.95      768.42     37.38 o 
   7   2  13       35.20       43.83     10.98 o 
   8   2  13       10.70       20.81     17.57 o 
   9   2  13      131.28      152.55     18.16 o 
  10   2  13       86.99       94.85     23.20 o 
 -21   3  13       35.68       54.79     16.04 o 
 -20   3  13       37.52       24.69     10.73 o 
 -19   3  13       99.25      118.63     11.99 o 
 -18   3  13       12.08        3.52      6.42 o 
 -17   3  13       35.69       53.93      7.45 o 
 -16   3  13      801.40      790.51     23.97 o 
 -15   3  13        9.95       14.16      5.56 o 
 -14   3  13      387.20      427.37     16.07 o 
 -13   3  13      281.40      311.30     12.37 o 
 -12   3  13       34.70       46.02      5.67 o 
 -11   3  13      802.60      805.84     20.67 o 
 -10   3  13       62.14       57.46      6.02 o 
  -9   3  13        6.48       11.35      4.22 o 
  -8   3  13      632.70      598.77     16.85 o 
  -7   3  13      176.73      188.30     10.16 o 
  -6   3  13       51.26       41.92      5.52 o 
  -5   3  13      883.97      858.32     24.12 o 
  -4   3  13        6.25       11.65      3.71 o 
  -3   3  13      226.47      195.36      8.91 o 
  -2   3  13       24.23       13.34      3.87 o 
  -1   3  13       20.75       19.18      4.29 o 
   0   3  13       10.23       14.19      3.96 o 
   1   3  13      111.08      106.78      7.20 o 
   2   3  13       14.45       17.75      4.65 o 
   3   3  13      538.07      534.66     16.32 o 
   4   3  13       26.05       22.88      5.86 o 
   5   3  13      185.63      161.15     13.45 o 
   6   3  13      186.03      184.52     19.85 o 
   7   3  13       23.88       17.81      6.95 o 
   8   3  13       98.53      119.02     16.03 o 
   9   3  13      111.19      116.03     16.39 o 
 -20   4  13        0.00       -5.19      6.61 o 
 -19   4  13      915.63      994.39     34.19 o 
 -18   4  13        6.67        4.62      9.13 o 
 -17   4  13        1.06        3.98      6.13 o 
 -16   4  13       95.93       99.56      9.73 o 
 -15   4  13       21.38       11.54      5.64 o 
 -14   4  13        2.29        4.93      4.71 o 
 -13   4  13      809.93      768.59     23.28 o 
 -12   4  13       81.25       77.25      7.05 o 
 -11   4  13      255.06      246.00     12.93 o 
 -10   4  13       85.11       92.31      7.90 o 
  -9   4  13       52.52       54.98      6.20 o 
  -8   4  13      306.16      342.99     12.58 o 
  -7   4  13        6.52       10.83      4.67 o 
  -6   4  13       70.09       65.77      6.42 o 
  -5   4  13        0.12       -2.61      3.54 o 
  -4   4  13       15.75       32.86      6.45 o 
  -3   4  13       16.02       13.61      3.59 o 
  -2   4  13      192.88      210.90      9.61 o 
  -1   4  13        1.75        4.99      3.53 o 
   0   4  13      140.99      144.12      8.36 o 
   1   4  13      340.55      323.06     12.97 o 
   2   4  13       96.77      104.24      8.26 o 
   3   4  13      113.21      111.81     13.69 o 
   4   4  13       28.78       30.57      7.43 o 
   5   4  13        6.03       -4.01      6.01 o 
   6   4  13       19.95       12.58      6.91 o 
   7   4  13        3.39        3.57      6.73 o 
   8   4  13       26.66       22.41      8.87 o 
 -20   5  13       43.28       38.90     18.08 o 
 -19   5  13      117.87      122.50     15.44 o 
 -18   5  13      812.84      858.94     31.48 o 
 -17   5  13       22.03        9.99      6.95 o 
 -16   5  13      810.06      771.59     28.47 o 
 -15   5  13        1.56        7.29      6.29 o 
 -14   5  13       96.72      110.80      9.80 o 
 -13   5  13      519.24      512.26     18.42 o 
 -12   5  13       76.45       76.10      8.19 o 
 -11   5  13        6.14        7.00      4.11 o 
 -10   5  13      283.10      290.71     12.12 o 
  -9   5  13      145.59      169.11      9.72 o 
  -8   5  13      262.80      254.49     12.35 o 
  -7   5  13      516.42      552.93     16.50 o 
  -6   5  13       31.82       34.92      5.39 o 
  -5   5  13     2177.35     2089.08     42.71 o 
  -4   5  13        1.40       -3.22      3.22 o 
  -3   5  13      759.13      810.09     28.98 o 
  -2   5  13       41.83       50.91      5.56 o 
  -1   5  13        2.48        0.49      3.62 o 
   0   5  13       17.42       35.59      5.84 o 
   1   5  13     1043.87     1005.48     25.12 o 
   2   5  13      118.15      128.25      9.23 o 
   3   5  13     1461.57     1436.86     37.03 o 
   4   5  13      242.74      260.21     14.82 o 
   5   5  13       60.21       71.42     10.59 o 
   6   5  13      576.45      559.37     24.35 o 
   7   5  13        0.13        1.10      9.39 o 
   8   5  13      397.06      479.04     38.55 o 
 -18   6  13        1.73        6.57     10.41 o 
 -17   6  13        1.59       -3.81      8.86 o 
 -16   6  13      220.29      239.00     17.57 o 
 -15   6  13        0.43       -1.00      6.01 o 
 -14   6  13        1.79        6.31      6.62 o 
 -13   6  13      880.20      849.91     25.73 o 
 -12   6  13      167.47      177.99     20.63 o 
 -11   6  13       85.98       98.90      8.12 o 
 -10   6  13      340.13      308.23     11.74 o 
  -9   6  13      123.87      105.98      7.41 o 
  -8   6  13      405.49      462.80     15.97 o 
  -7   6  13       48.14       44.93      5.30 o 
  -6   6  13      315.41      282.17     12.84 o 
  -5   6  13       50.16       44.83      5.53 o 
  -4   6  13        0.40       -0.91      3.38 o 
  -3   6  13      287.29      319.24     13.21 o 
  -2   6  13      722.35      687.66     17.82 o 
  -1   6  13       33.83       31.92      5.82 o 
   0   6  13      583.88      572.93     17.80 o 
   1   6  13       29.52       39.71      6.20 o 
   2   6  13      289.36      279.99     24.43 o 
   3   6  13      171.13      209.12     13.74 o 
   4   6  13      364.08      380.13     22.51 o 
   5   6  13       94.12      101.75     12.17 o 
   6   6  13       81.32       70.89     19.62 o 
 -18   7  13      137.62      196.19     27.64 o 
 -17   7  13       89.95      137.16     23.54 o 
 -16   7  13        3.52        8.68      6.25 o 
 -15   7  13       63.34       69.93      9.11 o 
 -14   7  13       49.76       45.61      8.37 o 
 -13   7  13        0.00        1.91      5.16 o 
 -12   7  13       66.46       62.26      7.11 o 
 -11   7  13       15.52       14.21      4.91 o 
 -10   7  13      119.60      126.66      9.29 o 
  -9   7  13       20.17       21.09      6.17 o 
  -8   7  13       80.15      102.14      7.55 o 
  -7   7  13        2.10        8.80      4.14 o 
  -6   7  13       53.76       67.98      6.39 o 
  -5   7  13       93.83      128.99      9.05 o 
  -4   7  13      323.60      313.13     11.40 o 
  -3   7  13        2.75       -0.67      3.86 o 
  -2   7  13        1.69       -0.49      4.05 o 
  -1   7  13       19.00       21.95      5.01 o 
   0   7  13       21.94       25.34      6.09 o 
   1   7  13       36.40       43.90      7.37 o 
   2   7  13       90.49       90.28     12.13 o 
   3   7  13      176.84      193.23     12.47 o 
   4   7  13       34.66       32.45      7.84 o 
   5   7  13       33.04       31.39     16.72 o 
   6   7  13       10.67       30.37     19.45 o 
 -16   8  13       49.56       64.83     17.06 o 
 -15   8  13       22.39       23.20     14.67 o 
 -14   8  13      336.35      318.31     17.25 o 
 -13   8  13      556.74      531.79     20.36 o 
 -12   8  13       56.05       67.13      8.78 o 
 -11   8  13      570.09      611.79     19.28 o 
 -10   8  13      218.30      235.28     12.62 o 
  -9   8  13        0.36        0.98      4.50 o 
  -8   8  13      505.12      501.32     16.74 o 
  -7   8  13        1.45        5.80      4.43 o 
  -6   8  13      226.18      252.71     16.45 o 
  -5   8  13       35.05       47.23      5.77 o 
  -4   8  13      238.76      264.58     12.01 o 
  -3   8  13      169.85      175.82     10.21 o 
  -2   8  13      136.16      147.29      9.63 o 
  -1   8  13      319.73      295.58     13.53 o 
   0   8  13      143.84      149.31     13.57 o 
   1   8  13       30.02       36.32      7.73 o 
   2   8  13       32.30        2.73     16.04 o 
   3   8  13      484.78      625.75     48.11 o 
   4   8  13        9.63      -15.01     15.01 o 
 -13   9  13      189.20      223.82     29.00 o 
 -12   9  13      124.66      133.73     16.51 o 
 -11   9  13      169.44      159.25     21.15 o 
 -10   9  13      490.94      509.81     19.82 o 
  -9   9  13       16.57       18.12      5.67 o 
  -8   9  13        8.02        2.67      5.03 o 
  -7   9  13      266.12      259.31     19.72 o 
  -6   9  13      283.88      291.95     15.90 o 
  -5   9  13      733.15      786.88     20.67 o 
  -4   9  13       45.05       36.77      6.62 o 
  -3   9  13       80.70       72.64      7.73 o 
  -2   9  13        9.77       15.40      6.50 o 
  -1   9  13       51.74       68.00     15.07 o 
   0   9  13       18.78       11.26     16.72 o 
   1   9  13      732.19      697.06     50.16 o 
  -9  10  13       13.91       45.38     15.35 o 
  -8  10  13      126.92      112.63     21.50 o 
  -7  10  13       13.19       29.24     20.81 o 
  -6  10  13        1.23        5.12      9.03 o 
  -5  10  13       58.40       79.77     14.24 o 
  -4  10  13       84.03      119.15     40.26 o 
 -20   0  14      863.79      828.42     53.23 o 
 -19   0  14      331.85      306.05     32.07 o 
 -18   0  14      136.48      163.43     24.91 o 
 -17   0  14      474.79      485.86     36.85 o 
 -16   0  14     2383.52     2385.88     76.18 o 
 -15   0  14      182.44      205.41     17.34 o 
 -14   0  14      775.68      789.18     73.19 o 
 -13   0  14      132.38      115.14     13.48 o 
 -12   0  14      298.22      293.59     20.01 o 
 -11   0  14     2580.45     2642.00     81.86 o 
 -10   0  14      334.50      292.97     20.81 o 
  -9   0  14      838.96      828.26     34.35 o 
  -8   0  14      270.94      296.70     19.95 o 
  -7   0  14        9.14       16.02      7.11 o 
  -6   0  14       56.78       31.72      8.65 o 
  -5   0  14     2997.50     2731.71    157.29 o 
  -4   0  14       32.52       49.96      9.64 o 
  -3   0  14      313.10      300.89     20.14 o 
  -2   0  14      212.71      222.29     17.49 o 
  -1   0  14     1547.19     1529.32     52.71 o 
   0   0  14     1267.65     1297.35     46.79 o 
   1   0  14       78.18      106.49     21.84 o 
   2   0  14       28.69       51.17      9.88 o 
   3   0  14      897.92      877.44     35.94 o 
   4   0  14      104.30       85.87     12.28 o 
   5   0  14      293.32      384.18     31.39 o 
   6   0  14      677.86      700.13     45.72 o 
   7   0  14       60.39       37.19     15.69 o 
 -21   1  14      577.46      476.99     39.92 o 
 -20   1  14        0.35        4.78     11.60 o 
 -19   1  14      173.06      197.97     18.78 o 
 -18   1  14       58.27       46.44     10.98 o 
 -17   1  14      795.57      856.97     36.40 o 
 -16   1  14      606.29      641.00     40.19 o 
 -15   1  14       54.98       71.22      7.79 o 
 -14   1  14       96.25      112.27      9.62 o 
 -13   1  14       86.57       91.66      8.74 o 
 -12   1  14      419.27      394.58     15.50 o 
 -11   1  14      138.02      118.78      9.57 o 
 -10   1  14      444.79      426.83     16.07 o 
  -9   1  14      215.98      258.78     13.28 o 
  -8   1  14        2.42        5.77      4.68 o 
  -7   1  14        7.33        8.25      4.70 o 
  -6   1  14     3148.87     3058.57     65.40 o 
  -5   1  14      263.66      278.80     13.76 o 
  -4   1  14      358.05      325.38     14.40 o 
  -3   1  14       65.05       59.28      9.48 o 
  -2   1  14       33.89       34.62      5.98 o 
  -1   1  14      217.67      187.86     11.57 o 
   0   1  14     1552.64     1533.79     37.61 o 
   1   1  14       30.52       28.74      6.17 o 
   2   1  14      675.69      617.87     19.99 o 
   3   1  14       62.38       54.41      8.19 o 
   4   1  14        2.27        2.21      5.62 o 
   5   1  14      476.01      462.93     20.15 o 
   6   1  14      216.61      227.13     19.52 o 
   7   1  14        8.09       20.47     12.97 o 
   8   1  14      115.06       85.98     19.45 o 
 -22   2  14       50.13       48.45     19.11 o 
 -21   2  14       69.76       68.44     13.62 o 
 -20   2  14       79.53       86.11     22.86 o 
 -19   2  14        3.00       -7.29      7.29 o 
 -18   2  14       92.03       88.85      9.15 o 
 -17   2  14        0.06        7.04      5.35 o 
 -16   2  14      110.18      112.64     10.00 o 
 -15   2  14       37.90       43.35      6.82 o 
 -14   2  14        1.14        4.59      4.23 o 
 -13   2  14        1.47        7.62      4.17 o 
 -12   2  14       42.43       46.99      6.07 o 
 -11   2  14       93.21       82.40      7.23 o 
 -10   2  14        3.65        2.60      3.73 o 
  -9   2  14     1424.67     1391.75     30.99 o 
  -8   2  14       67.76       91.24      8.51 o 
  -7   2  14      562.91      567.14     16.85 o 
  -6   2  14       73.87       81.04      7.16 o 
  -5   2  14       42.68       58.41      5.80 o 
  -4   2  14      100.85       89.84      6.72 o 
  -3   2  14      363.55      400.70     12.26 o 
  -2   2  14        1.71        4.28      3.57 o 
  -1   2  14        8.50        8.76      3.85 o 
   0   2  14        2.84        5.72      3.73 o 
   1   2  14       42.33       28.75      4.82 o 
   2   2  14      226.38      204.13     12.19 o 
   3   2  14        4.06        5.71      5.10 o 
   4   2  14      238.83      264.17     14.05 o 
   5   2  14       12.91       13.48      7.01 o 
   6   2  14      260.41      257.85     30.54 o 
   7   2  14        1.58        7.51     12.62 o 
   8   2  14      340.90      342.56     34.12 o 
 -21   3  14       33.52       35.14     16.38 o 
 -20   3  14       78.65       74.49     13.94 o 
 -19   3  14      668.51      653.77     26.13 o 
 -18   3  14      374.16      435.87     20.65 o 
 -17   3  14      524.71      527.75     19.43 o 
 -16   3  14       39.60       25.99      8.06 o 
 -15   3  14     1032.03      996.76     28.33 o 
 -14   3  14     1131.58     1097.93     30.02 o 
 -13   3  14      208.69      227.27     11.36 o 
 -12   3  14       29.05       39.62      5.75 o 
 -11   3  14      789.19      839.89     21.81 o 
 -10   3  14       22.64       21.42      4.88 o 
  -9   3  14       68.28       83.81      7.49 o 
  -8   3  14     1556.49     1573.84     34.24 o 
  -7   3  14      359.62      312.34     12.52 o 
  -6   3  14     1328.09     1297.55     29.45 o 
  -5   3  14      173.22      183.13      9.11 o 
  -4   3  14      856.64      914.38     20.76 o 
  -3   3  14      300.73      303.26     12.21 o 
  -2   3  14      390.99      416.93     12.76 o 
  -1   3  14        0.89       -3.22      3.39 o 
   0   3  14      180.03      187.59     13.59 o 
   1   3  14       62.93       66.79      8.18 o 
   2   3  14      462.10      485.49     21.94 o 
   3   3  14      644.34      672.91     22.04 o 
   4   3  14       76.66       71.96      8.33 o 
   5   3  14      175.68      160.43     13.59 o 
   6   3  14      157.79      172.08     14.86 o 
   7   3  14      508.08      582.97     24.89 o 
 -20   4  14      886.17      933.67     40.87 o 
 -19   4  14      166.09      207.30     16.65 o 
 -18   4  14      143.44      123.24     14.46 o 
 -17   4  14       18.43       11.52      7.38 o 
 -16   4  14      228.90      250.80     16.65 o 
 -15   4  14      151.43      159.31     11.79 o 
 -14   4  14      498.10      465.43     24.57 o 
 -13   4  14      812.00      816.07     24.62 o 
 -12   4  14      294.77      315.58     14.67 o 
 -11   4  14      548.87      593.73     17.71 o 
 -10   4  14       55.09       48.70      6.14 o 
  -9   4  14     1736.80     1628.35     35.32 o 
  -8   4  14      465.32      474.20     15.32 o 
  -7   4  14      271.19      227.05     13.60 o 
  -6   4  14        3.77        0.21      4.08 o 
  -5   4  14      271.07      256.09     10.96 o 
  -4   4  14        2.27        3.75      3.90 o 
  -3   4  14     1909.88     2006.02     37.77 o 
  -2   4  14       85.36       92.00      7.19 o 
  -1   4  14      199.14      182.54      9.53 o 
   0   4  14        7.91       10.73      4.77 o 
   1   4  14       42.81       44.12      7.79 o 
   2   4  14      534.11      559.50     17.46 o 
   3   4  14      395.98      407.56     15.19 o 
   4   4  14       60.69       63.63      9.97 o 
   5   4  14      161.93      160.92     14.01 o 
   6   4  14       18.29       21.85      9.32 o 
   7   4  14      163.82      202.33     27.30 o 
 -19   5  14       88.58      110.55     24.57 o 
 -18   5  14       45.42       30.07     11.44 o 
 -17   5  14       20.76       23.20      8.06 o 
 -16   5  14      152.64      140.99     13.84 o 
 -15   5  14       16.92       21.55      6.83 o 
 -14   5  14      469.16      466.40     18.06 o 
 -13   5  14       18.98       22.48      6.10 o 
 -12   5  14        4.31        0.21      4.85 o 
 -11   5  14        3.34        9.28      4.38 o 
 -10   5  14       12.06       24.47      5.22 o 
  -9   5  14        0.12        1.45      4.16 o 
  -8   5  14       90.44      103.46      8.88 o 
  -7   5  14       54.19       58.25      6.62 o 
  -6   5  14       70.54       88.89      7.62 o 
  -5   5  14        1.31       -0.61      3.65 o 
  -4   5  14        8.29        6.96      3.92 o 
  -3   5  14      142.99      167.26      9.16 o 
  -2   5  14      421.39      453.31     16.45 o 
  -1   5  14       74.65       79.80      7.58 o 
   0   5  14       73.29       73.88      7.71 o 
   1   5  14       44.10       53.00      7.03 o 
   2   5  14      122.89      143.77     10.20 o 
   3   5  14       57.46       76.85      8.88 o 
   4   5  14        8.84        5.11      6.68 o 
   5   5  14       21.96       26.23     12.11 o 
 -17   6  14        0.69        1.15     10.48 o 
 -16   6  14       76.48       57.59     10.29 o 
 -15   6  14       61.38       59.56     10.13 o 
 -14   6  14       65.13       71.30      8.91 o 
 -13   6  14       11.45        7.71      7.14 o 
 -12   6  14      226.39      206.60     13.26 o 
 -11   6  14      330.75      325.18     15.86 o 
 -10   6  14        1.69        1.25      4.36 o 
  -9   6  14       22.33       25.41      5.52 o 
  -8   6  14        0.28        3.16      4.25 o 
  -7   6  14      210.44      233.75     12.01 o 
  -6   6  14       16.71       25.49      6.05 o 
  -5   6  14      361.18      352.67     12.90 o 
  -4   6  14       68.04       63.75      6.38 o 
  -3   6  14      175.15      186.99      9.98 o 
  -2   6  14       58.09       56.44      7.72 o 
  -1   6  14      411.94      431.03     15.69 o 
   0   6  14       94.26       84.51      8.16 o 
   1   6  14      316.36      332.27     14.87 o 
   2   6  14      132.55      167.86     12.67 o 
   3   6  14        0.66        8.90      6.06 o 
 -15   7  14      234.64      254.53     31.73 o 
 -14   7  14      221.17      237.97     17.70 o 
 -13   7  14      356.92      349.90     31.16 o 
 -12   7  14      222.90      240.03     14.87 o 
 -11   7  14      327.96      320.64     16.19 o 
 -10   7  14      230.81      224.84     13.75 o 
  -9   7  14      253.76      311.24     15.09 o 
  -8   7  14      114.37      135.21     13.81 o 
  -7   7  14        0.07        2.34      4.46 o 
  -6   7  14     1116.57     1108.52     30.82 o 
  -5   7  14       27.06       41.61      6.00 o 
  -4   7  14      126.25      115.78      9.29 o 
  -3   7  14       11.39        7.51      5.43 o 
  -2   7  14      119.48      117.86      9.76 o 
  -1   7  14       58.00       66.74      8.29 o 
   0   7  14       89.43       92.39     11.12 o 
   1   7  14        2.75        8.07      6.65 o 
 -12   8  14      157.88      166.16     26.27 o 
 -11   8  14      251.86      299.86     16.21 o 
 -10   8  14        0.76       -1.85      5.08 o 
  -9   8  14       33.39       24.07      6.70 o 
  -8   8  14        0.17        1.18      5.43 o 
  -7   8  14       26.24       30.39      6.39 o 
  -6   8  14       49.16       60.84      7.11 o 
  -5   8  14      227.07      229.89     12.99 o 
  -4   8  14       41.01       44.53      7.29 o 
  -3   8  14       93.83      103.99      9.67 o 
  -2   8  14        2.28        3.96      5.76 o 
 -12   9  14       31.18       35.48     14.67 o 
 -11   9  14       49.57       60.39     16.38 o 
 -10   9  14       25.44       38.84     10.97 o 
  -9   9  14        3.22        8.98      6.94 o 
  -8   9  14        7.03       10.59      6.92 o 
  -7   9  14        0.09        4.78     13.99 o 
  -6   9  14       74.42      104.22     12.78 o 
  -5   9  14        3.24       -2.50      7.89 o 
  -4   9  14      225.12      247.09     20.44 o 
  -3   9  14       69.60       71.02     18.77 o 
  -2   9  14        0.97       10.24     16.04 o 
 -20   1  15      242.94      237.89     22.42 o 
 -19   1  15       84.08       62.78     13.26 o 
 -18   1  15       85.55       90.79     14.45 o 
 -17   1  15      341.48      369.16     20.08 o 
 -16   1  15        3.70       13.29      5.76 o 
 -15   1  15       12.25       18.15      6.18 o 
 -14   1  15       71.11       75.77      8.48 o 
 -13   1  15        0.17        2.10      4.79 o 
 -12   1  15       91.40      114.66     11.37 o 
 -11   1  15      216.16      226.90     13.22 o 
 -10   1  15       13.94       13.03      5.18 o 
  -9   1  15     1100.75     1095.23     29.97 o 
  -8   1  15       17.51       26.21      6.00 o 
  -7   1  15       13.85       29.89      6.18 o 
  -6   1  15       15.78       14.82      5.26 o 
  -5   1  15       10.43        9.92      5.07 o 
  -4   1  15       49.17       36.95      7.02 o 
  -3   1  15      389.90      381.98     15.64 o 
  -2   1  15       70.06       72.81      7.84 o 
  -1   1  15      555.60      510.84     18.42 o 
   0   1  15       44.19       34.53      6.42 o 
   1   1  15        8.64       11.96      5.21 o 
   2   1  15      184.17      166.65     11.80 o 
   3   1  15       22.78       14.98      6.59 o 
   4   1  15       95.60      106.54     11.82 o 
   5   1  15      176.91      210.62     19.30 o 
   6   1  15      116.31      101.33     21.15 o 
 -19   2  15      169.04      201.57     20.26 o 
 -18   2  15       16.74       50.08     11.51 o 
 -17   2  15      581.17      611.81     25.00 o 
 -16   2  15       28.50       65.75      9.91 o 
 -15   2  15      512.11      538.04     22.84 o 
 -14   2  15      561.56      537.57     19.32 o 
 -13   2  15      191.42      191.73     12.48 o 
 -12   2  15     1016.97     1093.70     30.29 o 
 -11   2  15       45.11       43.75      7.00 o 
 -10   2  15      348.33      343.39     15.88 o 
  -9   2  15      159.38      171.06     11.77 o 
  -8   2  15       35.80       50.78      7.21 o 
  -7   2  15      250.29      223.76     21.82 o 
  -6   2  15     1780.35     1694.84     41.35 o 
  -5   2  15       12.11       14.87      5.73 o 
  -4   2  15     1076.50     1121.51     30.53 o 
  -3   2  15       77.27       96.74      9.10 o 
  -2   2  15        1.09       -0.01      4.53 o 
  -1   2  15      134.42      126.87     10.06 o 
   0   2  15      315.48      287.59     17.24 o 
   1   2  15      130.86      168.25     11.93 o 
   2   2  15      578.86      606.03     24.23 o 
   3   2  15       21.14       15.85      6.96 o 
   4   2  15       23.97       27.92      7.75 o 
   5   2  15      400.47      369.80     24.82 o 
 -20   3  15      151.46      140.57     24.22 o 
 -19   3  15        7.08        6.93      9.88 o 
 -18   3  15        1.45        2.48      6.52 o 
 -17   3  15       24.30       48.20      7.95 o 
 -16   3  15       11.42       10.63      5.96 o 
 -15   3  15       52.17       46.41      7.52 o 
 -14   3  15      184.32      207.29     13.49 o 
 -13   3  15       51.97       43.17      6.77 o 
 -12   3  15        3.59        1.00      4.30 o 
 -11   3  15      145.90      164.38     10.30 o 
 -10   3  15       28.33       38.05      5.90 o 
  -9   3  15      590.41      590.14     17.80 o 
  -8   3  15      240.19      215.54     11.32 o 
  -7   3  15        2.25       11.97      4.77 o 
  -6   3  15      123.55      110.36      7.66 o 
  -5   3  15       87.26       98.09      7.28 o 
  -4   3  15        1.31        3.90      3.93 o 
  -3   3  15      360.97      390.94     12.75 o 
  -2   3  15        4.80       10.54      4.16 o 
  -1   3  15       41.13       45.89      5.70 o 
   0   3  15       20.30       14.96      4.93 o 
   1   3  15       28.30       30.57      5.86 o 
   2   3  15      126.85      123.66     10.71 o 
   3   3  15       14.10       28.36      6.92 o 
   4   3  15       14.86       15.31      7.11 o 
   5   3  15        3.13       24.57     12.28 o 
   6   3  15        5.77        8.87     11.26 o 
 -19   4  15        0.35        2.10      9.86 o 
 -18   4  15        0.05        1.47      9.35 o 
 -17   4  15      215.00      253.81     17.70 o 
 -16   4  15       21.93       36.13      7.88 o 
 -15   4  15       79.49       71.75      8.99 o 
 -14   4  15       89.11      100.02     10.05 o 
 -13   4  15        0.02       -1.39      4.95 o 
 -12   4  15       19.45       21.56      5.38 o 
 -11   4  15       89.73       78.59     10.43 o 
 -10   4  15      102.44      109.96      8.60 o 
  -9   4  15       16.17       13.93      4.92 o 
  -8   4  15      132.11      156.38     10.11 o 
  -7   4  15       14.27       27.84      5.60 o 
  -6   4  15      187.75      196.97     10.07 o 
  -5   4  15       71.16       86.94      7.15 o 
  -4   4  15      111.66      109.21      7.74 o 
  -3   4  15       12.38       25.51      4.92 o 
  -2   4  15       71.70       82.70      7.20 o 
  -1   4  15       22.47       20.67      5.43 o 
   0   4  15       39.17       47.61      6.84 o 
   1   4  15      241.74      235.43     12.51 o 
   2   4  15        9.17        9.93      5.31 o 
   3   4  15       19.45       21.86      7.80 o 
   4   4  15      118.95      126.52     30.37 o 
   5   4  15       56.76      104.75     23.88 o 
 -17   5  15       94.46      117.03     22.52 o 
 -16   5  15      246.06      284.95     19.04 o 
 -15   5  15      130.47      181.16     15.95 o 
 -14   5  15        1.84        4.21      5.70 o 
 -13   5  15       29.72       35.66      7.30 o 
 -12   5  15      227.61      222.01     13.89 o 
 -11   5  15      329.15      318.62     13.97 o 
 -10   5  15        0.08        2.99      4.56 o 
  -9   5  15      173.31      197.88     12.72 o 
  -8   5  15        4.15        4.31      4.93 o 
  -7   5  15      216.75      258.24     17.54 o 
  -6   5  15       54.12       84.43      7.20 o 
  -5   5  15       34.11       41.35      5.76 o 
  -4   5  15      201.08      247.97     11.44 o 
  -3   5  15       62.11       48.39      6.18 o 
  -2   5  15        0.49        4.62      5.00 o 
  -1   5  15     1416.12     1492.59     34.38 o 
   0   5  15       27.50       30.65      6.30 o 
   1   5  15        3.90        1.95      5.00 o 
   2   5  15      206.77      200.43     15.86 o 
   3   5  15        5.20       17.06     15.69 o 
 -15   6  15       65.36       53.57     18.08 o 
 -14   6  15      599.90      648.70     23.02 o 
 -13   6  15       66.77       66.84      9.02 o 
 -12   6  15      192.93      225.27     17.83 o 
 -11   6  15       16.76       27.96      9.65 o 
 -10   6  15        0.73        0.78      4.47 o 
  -9   6  15       12.78       18.80      5.53 o 
  -8   6  15        7.74       14.78      5.20 o 
  -7   6  15       65.34       88.65      8.34 o 
  -6   6  15      762.31      711.45     18.91 o 
  -5   6  15       14.14       11.11      4.98 o 
  -4   6  15      134.54      134.46      9.18 o 
  -3   6  15      107.05      117.56      9.66 o 
  -2   6  15       63.67       81.27      8.59 o 
  -1   6  15        7.42        5.73      5.13 o 
   0   6  15       58.50       71.46     11.04 o 
   1   6  15       51.32       40.92     12.24 o 
 -13   7  15        8.74       12.28     13.31 o 
 -12   7  15       30.79       38.17      9.06 o 
 -11   7  15       82.42       88.05      9.56 o 
 -10   7  15      159.09      214.72     13.91 o 
  -9   7  15       40.50       56.37      8.03 o 
  -8   7  15       19.22       20.62      6.21 o 
  -7   7  15        0.11        8.38      5.96 o 
  -6   7  15       15.37        9.85      5.15 o 
  -5   7  15        7.06       17.88      6.16 o 
  -4   7  15       10.13       11.29      5.88 o 
  -3   7  15       17.37       19.22      7.47 o 
  -2   7  15       38.45       38.78     11.47 o 
  -1   7  15       11.15       21.15     13.65 o 
 -11   8  15       22.27       13.31     13.99 o 
 -10   8  15      114.62      159.68     26.27 o 
  -9   8  15      102.20      132.45     16.63 o 
  -8   8  15        0.70       -1.45      8.08 o 
  -7   8  15      167.22      189.72     19.62 o 
  -6   8  15      139.60      118.74     24.91 o 
  -5   8  15        0.00        6.84     14.50 o 
  -4   8  15      370.76      458.91     37.53 o 
  -3   8  15        0.14       12.97     12.62 o 
  -2   8  15        2.42        6.82     10.92 o 
 -18   0  16      315.41      355.18     37.19 o 
 -17   0  16      132.64      115.38     15.77 o 
 -16   0  16       16.09       30.71     16.04 o 
 -15   0  16      130.89      147.12     23.20 o 
 -14   0  16       82.49       96.84     14.34 o 
 -13   0  16        1.44       -1.71      7.72 o 
 -12   0  16       67.32       70.91     12.55 o 
 -11   0  16       46.92       57.20     12.97 o 
 -10   0  16       52.39       53.08     16.21 o 
  -9   0  16      897.15      768.86     34.35 o 
  -8   0  16        1.86        0.50      7.85 o 
  -7   0  16       55.03       38.44     12.45 o 
  -6   0  16       13.80       21.31      8.65 o 
  -5   0  16      534.76      529.60     27.62 o 
  -4   0  16      329.87      325.64     22.67 o 
  -3   0  16      108.91      142.80     16.04 o 
  -2   0  16      252.40      295.26     28.83 o 
  -1   0  16      554.28      526.58     27.23 o 
   0   0  16        9.76        4.50      8.01 o 
   1   0  16      304.67      342.60     23.40 o 
   2   0  16      390.63      363.65     24.36 o 
   3   0  16      112.47      126.58     22.52 o 
 -19   1  16        1.06       -0.34     15.35 o 
 -18   1  16        0.45       13.53      8.43 o 
 -17   1  16       30.41       51.10     10.18 o 
 -16   1  16       90.21       85.30      9.85 o 
 -15   1  16      141.40      163.28     12.56 o 
 -14   1  16      707.04      733.96     23.95 o 
 -13   1  16       95.64      112.01     10.49 o 
 -12   1  16       78.37       97.12      9.72 o 
 -11   1  16       22.03       30.57      6.62 o 
 -10   1  16      167.53      151.44     11.58 o 
  -9   1  16      151.67      171.99     18.12 o 
  -8   1  16       12.56       19.00      5.82 o 
  -7   1  16      721.13      723.30     23.49 o 
  -6   1  16       86.64       81.33      8.90 o 
  -5   1  16       71.80       76.14      8.80 o 
  -4   1  16      136.25      157.36     11.77 o 
  -3   1  16       35.70       37.42      7.08 o 
  -2   1  16       73.71       75.72      9.10 o 
  -1   1  16       63.54       45.45      7.76 o 
   0   1  16       12.82       10.24      5.77 o 
   1   1  16      161.73      173.62     17.43 o 
   2   1  16       41.90       42.42      8.29 o 
   3   1  16        0.05        7.25      6.30 o 
   4   1  16       39.06       22.52     13.31 o 
 -19   2  16       36.52       48.56     16.21 o 
 -18   2  16       20.99       44.57     12.78 o 
 -17   2  16      115.55      164.29     15.25 o 
 -16   2  16        0.08       -0.45      6.74 o 
 -15   2  16       38.91       42.28      7.93 o 
 -14   2  16       18.55       17.79      6.16 o 
 -13   2  16      241.38      262.87     16.15 o 
 -12   2  16        0.19        1.61      5.42 o 
 -11   2  16        0.82       19.01      6.07 o 
 -10   2  16       18.79       19.13     10.10 o 
  -9   2  16        0.72       -2.23      5.05 o 
  -8   2  16       74.54       60.76      8.09 o 
  -7   2  16      296.69      252.70     14.54 o 
  -6   2  16       40.33       41.74      7.12 o 
  -5   2  16       71.75       73.70      8.70 o 
  -4   2  16       77.12       56.97      7.80 o 
  -3   2  16       14.14       12.49      5.74 o 
  -2   2  16       90.70      105.10     12.02 o 
  -1   2  16      178.98      188.67     12.94 o 
   0   2  16       45.14       51.39      7.76 o 
   1   2  16        7.32       11.65      6.52 o 
   2   2  16      169.45      178.90     14.70 o 
   3   2  16       15.84       16.50      8.70 o 
   4   2  16       45.25       47.90     10.23 o 
 -18   3  16      401.04      405.85     27.69 o 
 -17   3  16      107.36      156.34     21.67 o 
 -16   3  16        1.11        6.78      7.90 o 
 -15   3  16      194.86      185.79     18.78 o 
 -14   3  16       10.65       10.77      6.24 o 
 -13   3  16       48.97       43.20      9.32 o 
 -12   3  16      566.36      495.88     18.96 o 
 -11   3  16        0.07        5.35      5.32 o 
 -10   3  16      391.71      408.92     18.76 o 
  -9   3  16       25.34       24.52      6.55 o 
  -8   3  16      274.82      253.41     14.59 o 
  -7   3  16       33.62       28.50      6.76 o 
  -6   3  16      294.19      252.49     14.58 o 
  -5   3  16       18.68       28.98      6.75 o 
  -4   3  16      205.52      222.88     13.89 o 
  -3   3  16       28.16       43.22      7.48 o 
  -2   3  16      336.08      378.81     17.57 o 
  -1   3  16      228.68      254.60     14.70 o 
   0   3  16       45.43       25.66      8.78 o 
   1   3  16       65.17       80.48     13.36 o 
   2   3  16       37.05       49.69     10.86 o 
   3   3  16       52.39       58.34     16.04 o 
 -18   4  16      384.51      440.82     37.19 o 
 -17   4  16       85.99      122.11     17.91 o 
 -16   4  16       11.48        7.77      8.43 o 
 -15   4  16      102.48      108.19     10.91 o 
 -14   4  16        8.02       11.97      6.25 o 
 -13   4  16      293.23      283.79     20.78 o 
 -12   4  16       16.37       20.09      5.85 o 
 -11   4  16      176.39      171.04     11.17 o 
 -10   4  16      136.57      116.37      9.44 o 
  -9   4  16       89.55      122.76      9.48 o 
  -8   4  16       42.09       63.29      7.29 o 
  -7   4  16      612.08      664.13     17.98 o 
  -6   4  16       31.48       44.71      6.12 o 
  -5   4  16        3.19        0.21      4.43 o 
  -4   4  16       46.22       56.49      6.82 o 
  -3   4  16       36.28       40.47      6.03 o 
  -2   4  16       34.92       45.68      6.74 o 
  -1   4  16      423.18      496.10     17.22 o 
   0   4  16        8.19        6.76      5.97 o 
   1   4  16       39.61       52.89      9.80 o 
   2   4  16        1.01       11.19      9.72 o 
 -16   5  16      132.53      170.46     37.70 o 
 -15   5  16       10.42        0.29      9.21 o 
 -14   5  16       10.49       11.93      9.47 o 
 -13   5  16        1.01        5.61      5.99 o 
 -12   5  16      100.52       89.38      9.95 o 
 -11   5  16       10.13       14.05      5.97 o 
 -10   5  16        3.22        5.71      5.13 o 
  -9   5  16       65.57       56.81      7.31 o 
  -8   5  16       56.15       65.63      7.98 o 
  -7   5  16       20.09       23.78      5.34 o 
  -6   5  16      142.73      164.02      9.94 o 
  -5   5  16       98.92      105.78      8.38 o 
  -4   5  16        9.02        9.25      5.67 o 
  -3   5  16       19.55       15.95      7.34 o 
  -2   5  16       17.65       23.02      6.34 o 
  -1   5  16       21.55       36.31     11.39 o 
   0   5  16       23.19       12.81      8.46 o 
   1   5  16       27.79       22.86     12.28 o 
 -14   6  16        2.68        6.48     14.67 o 
 -13   6  16       13.92       12.37      9.57 o 
 -12   6  16       18.56       14.62     19.62 o 
 -11   6  16      138.02      147.65     14.07 o 
 -10   6  16        2.55        3.05      5.46 o 
  -9   6  16      113.75      131.10     10.29 o 
  -8   6  16        0.73       -2.76      5.45 o 
  -7   6  16       45.31       41.40      6.43 o 
  -6   6  16       55.00       66.68      7.21 o 
  -5   6  16      329.96      354.71     15.42 o 
  -4   6  16        6.14        9.84      6.77 o 
  -3   6  16       16.91       17.75     11.26 o 
  -2   6  16       20.21       35.01     11.47 o 
  -1   6  16      286.26      263.74     31.05 o 
   0   6  16      162.84      178.44     27.30 o 
  -9   7  16        0.24        6.00      8.58 o 
  -8   7  16       62.84       66.41     22.35 o 
  -7   7  16        4.19        7.07      9.01 o 
  -6   7  16       38.58       41.28     15.35 o 
 -17   1  17       19.33       -7.17     12.62 o 
 -16   1  17       25.00       28.59     10.82 o 
 -15   1  17       25.45       50.07      9.07 o 
 -14   1  17        4.35       16.42      6.97 o 
 -13   1  17      172.00      185.24     13.55 o 
 -12   1  17       62.98       80.01      9.76 o 
 -11   1  17       69.68       71.34      8.95 o 
 -10   1  17        8.71       11.60      6.42 o 
  -9   1  17       99.22      101.01     10.28 o 
  -8   1  17       21.10       12.36      6.00 o 
  -7   1  17      212.57      238.11     14.70 o 
  -6   1  17        5.57        1.81      5.33 o 
  -5   1  17       64.51       76.22      9.23 o 
  -4   1  17        4.34        3.99      5.55 o 
  -3   1  17       19.53       28.86      6.91 o 
  -2   1  17      111.98      103.80     10.25 o 
  -1   1  17       60.09       61.50      9.84 o 
   0   1  17        0.93        3.11      8.54 o 
   1   1  17       56.32       51.18     16.04 o 
 -16   2  17      180.71      244.98     31.39 o 
 -15   2  17       24.74       21.44      8.72 o 
 -14   2  17        3.90       21.41      7.35 o 
 -13   2  17      123.15      149.30     12.48 o 
 -12   2  17       74.86       66.84      8.96 o 
 -11   2  17        5.74        3.87      6.16 o 
 -10   2  17      130.89      139.26     15.51 o 
  -9   2  17      114.74      132.43     11.76 o 
  -8   2  17      754.04      824.33     26.43 o 
  -7   2  17        4.83       11.07      6.09 o 
  -6   2  17        6.41       18.52      6.18 o 
  -5   2  17       38.94       50.06      7.87 o 
  -4   2  17       86.91       92.64     12.31 o 
  -3   2  17        0.16        9.56      5.83 o 
  -2   2  17      308.54      312.70     19.17 o 
  -1   2  17        0.21        0.59      6.19 o 
 -14   3  17       48.62       77.94     14.50 o 
 -13   3  17       69.15       61.04      8.81 o 
 -12   3  17       10.49       17.84      9.46 o 
 -11   3  17        0.22        4.69      6.08 o 
 -10   3  17       73.46       61.71      9.20 o 
  -9   3  17        6.90        3.07      6.27 o 
  -8   3  17        0.03       -2.73      5.70 o 
  -7   3  17       34.49       45.60      8.02 o 
  -6   3  17        0.14        7.70      6.13 o 
  -5   3  17        0.46        3.43      6.40 o 
  -4   3  17       56.83       81.99      9.63 o 
  -3   3  17       12.42       26.12      8.06 o 
  -2   3  17       15.38       19.68     10.24 o 
 -12   4  17       91.43      126.64     17.15 o 
 -11   4  17       16.09       22.30      8.76 o 
 -10   4  17      105.10      120.67     11.45 o 
  -9   4  17        0.12        7.71      6.04 o 
  -8   4  17        1.79        7.59      6.34 o 
  -7   4  17        0.01        0.36      5.63 o 
  -6   4  17       92.06      110.58     10.95 o 
  -5   4  17        1.06        5.78      7.36 o 
  -4   4  17       36.23       41.18     11.55 o 
  -3   4  17        5.19       -1.71     10.24 o 
 -13   5  17      160.34      204.03     26.95 o 
 -12   5  17        0.37        5.46     10.24 o 
 -11   5  17      193.50      217.30     19.85 o 
 -10   5  17       31.52       27.02      9.75 o 
  -9   5  17      166.37      169.79     18.46 o 
  -8   5  17       67.86       83.73      9.82 o 
  -7   5  17      143.14      149.34     14.61 o 
  -6   5  17        3.13       -1.15      7.48 o 
  -5   5  17      304.00      377.90     24.82 o 
  -4   5  17       33.81       36.33     12.30 o 
  -3   5  17       59.20       56.40     13.73 o 
  -6   6  17      102.08      141.60     23.54 o 
 -12   1  18        7.69       14.33     15.35 o 
 -11   1  18       69.11       88.71     22.86 o 
 -10   1  18        3.98       19.11     14.67 o 
  -7   1  18      178.30      207.45     29.68 o 
  -6   1  18      127.10      106.45     22.86 o 
                                                 
